# Supplementary material for: Is asymmetric upper trapezius muscle activation during work associated with neck pain? A cross-sectional and longitudinal analysis
Source: PLoS One. 2026 Jun 12;21(6):e0349265. doi: 10.1371/journal.pone.0349265 (PMC13262944; doi:10.1371/journal.pone.0349265)
Supplement: S1 Dataset — (XLSX) [file pone.0349265.s004.xlsx]

## Sheet: S4_Dataset
Sex	Age	Weight	Height	BMI	Dominant_hand	Smoking	Profession	Neck_Pain_CS	Neck_Pain_Lon	xs_uni	mean_uni	AS_00005	AS_0002	AS_0204	AS_0406	AS_0608	AS_0810	AS_1020	AS_2050	AS_50100	xs_bi	mean_bi	biAS_00005	biAS_0002	biAS_0204	biAS_0406	biAS_0608	biAS_0810	biAS_1020	biAS_2050	biAS_50100
1	38	110	194	29.23	1	0	1	2	2	3.78351	55.1341	56.3314	58.8245	50.6216	53.5677	59.5763	61.214	62.4354	66.1084	58.2857	3.78351	55.1341	0.281597	31.102	29.0578	29.0769	27.9653	22.1778	19.5544	19.223	40.0885
1	37	77	179	24.03	1	1	1	3	7	6.12162	48.0256	47.2859	54.4697	47.7806	42.2435	45.3678	51.9788	54.7667	55.7706	48.3955	6.12162	48.0256	3.37662	19.77	26.0437	29.3032	35.8604	41.8309	40.3355	30.7255	37.0645
1	37	85	182	25.66	1	0	1	3		10.921	63.4522	54.3245	55.775	64.0769	66.2997	65.6639	65.8399	67.6521	63.4212	67.6246	10.921	63.4522	16.7664	2.9187	8.33738	21.5787	32.4976	41.6734	48.62	35.9493	59.7457
1	36	83	181	25.34	1	1	1	0	4	4.63035	46.9247	48.6728	57.1626	47.5722	42.771	44.3255	43.0671	42.4734	46.8334	42.82	4.63035	46.9247	33.4502	35.1408	28.827	20.1143	12.0497	4.68328	14.7879	29.2659	37.1043
1	26	60	180	18.52	1	1	1	0	0.5	4.21707	63.2598	62.2409	70.436	66.3419	59.7967	55.8907	53.9835	53.8847	51.1201	36.3286	4.21707	63.2598	12.2441	8.01568	25.2266	20.7946	23.2467	29.7976	35.8526	24.1332	31.3691
1	38	85	173	28.4	1	0	1	5	3	11.064	58.7294	20.447	44.3736	57.0541	65.4313	70.3203	72.9883	71.4028	48.9927	51.751	11.064	58.7294	3.88441	5.11796	13.1337	21.135	26.1684	28.042	27.385	8.44377	6.32799
1	46	98	183	29.26	1	0	1	0	4	7.32527	44.712	58.8761	55.6863	39.8796	42.4874	44.9793	42.3078	42.912	51.6774	58.8273	7.32527	44.712	24.8427	12.0662	22.1652	32.1138	29.9912	23.6576	19.3918	15.2295	15.4994
1	33	76	176	24.54	2	0	1	0.5	3	6.35597	49.793	55.9092	50.9467	51.2249	46.0371	46.7388	50.2661	53.6011	55.8095	55.3923	6.35597	49.793	19.2711	6.16528	21.8222	23.602	22.1282	17.6144	12.56	12.7972	22.8398
1	23	85	190	23.55	1	0	1	3	0.5	5.80007	53.6027	60.3019	59.0947	56.3578	50.423	48.3614	49.7613	53.4242	63.6825	78.6499	5.80007	53.6027	21.4105	7.61755	37.093	35.1686	29.0068	25.0686	9.26348	42.9891	76.2182
1	33	89	192	24.14	2	1	1	0	0.5	6.09651	42.8573	60.0421	46.3136	38.5331	38.7219	41.5466	48.2383	59.8202	61.4686	76.1773	6.09651	42.8573	19.4117	0.970953	8.3026	9.96546	10.6619	11.0837	4.54872	23.5394	74.5028
1	37	72	165	26.45	2	0	1	3	3	4.61836	44.5098	59.4408	67.9731	39.8479	36.7044	46.0266	53.105	53.2281	57.4987	62.5351	4.61836	44.5098	38.7104	51.7757	15.7186	20.0728	34.041	40.6265	35.0079	37.9306	46.7192
1	19	70	178	22.09	1	0	1	2	2	3.84072	68.2069	61.147	75.347	76.5656	70.5764	64.857	60.5093	56.2772	58.7027	56.0949	3.84072	68.2069	38.744	30.103	30.8776	29.3298	24.9816	25.1068	26.3435	37.1577	38.7928
1	19	100	190	27.7	1	0	1	0	0	2.89818	60.2105	68.1356	60.9196	58.5399	57.2797	60.0996	60.7883	62.5715	69.7996	54.8041	2.89818	60.2105	34.9637	22.6189	18.9164	19.2771	16.1176	15.1963	17.0306	4.91711	8.56091
1	43	94	192	25.5		0	1	2	3	6.045	52.6082	64.0391	59.801	51.9901	45.5214	46.7349	53.1635	61.45	70.1179	64.8438	6.045	52.6082	29.4208	5.31365	19.9123	17.1892	14.5769	13.3981	12.9805	5.21209	41.8698
1	54	93	178	29.35	2	1	1	2	2	6.76134	37.798	53.9097	62.3547	48.0864	32.925	29.9644	36.3784	51.9031	64.5392	75.3228	6.76134	37.798	7.75321	30.667	12.4042	2.18336	3.70107	7.86987	11.5448	20.0432	75.3228
1	18	75	172	25.35	1	0	1	0.5	2	4.18163	57.2845	62.6094	61.2524	53.6731	55.4638	57.1872	56.8928	59.3036	63.8836	54.4324	4.18163	57.2845	25.4684	6.57458	20.4533	32.7039	27.7731	10.9642	18.1715	37.8094	20.3649
1	28	96	186	27.75		1	1	2	4	5.56464	55.7826	67.0366	62.064	55.4329	53.0205	51.8718	53.8826	56.6092	54.0147	65.8341	5.56464	55.7826	30.4274	8.68203	17.3876	27.8032	34.0956	39.334	39.0012	5.637	47.0357
1	41	90	176	29.05	1	1	1	3	4	6.84349	69.2225	66.2165	67.7019	66.6035	66.1365	68.7207	70.2556	74.024	79.8011	84.6388	6.84349	69.2225	56.4389	46.0048	31.1847	35.0594	48.5957	55.5796	63.9407	76.5663	84.1499
1	50	90	175	29.39	1	0	1	3	8	4.37611	50.2002	40.0759	44.1396	47.3994	51.034	58.8166	62.0904	63.3972	62.9958	69.7624	4.37611	50.2002	2.93455	0.267782	7.24131	24.6213	32.8893	27.825	9.70591	18.6767	23.5924
1	32	74	176	23.89		0	1	3	4	19.3378	40.5252	63.1049	51.4622	51.1434	49.3655	45.8775	42.4714	35.1271	44.1873	64.4631	19.3378	40.5252	5.94046	8.6383	14.7577	2.69176	2.54466	2.85068	3.45441	11.6118	17.0263
1	22	70	180	21.6	2	1	1	0	0	5.18469	58.1156	58.6682	76.2337	67.4777	51.1267	43.7491	42.6037	46.3336	54.8616	55.7012	5.18469	58.1156	16.0477	31.9343	31.4211	11.419	1.58751	5.55303	11.97	19.0232	32.9973
1	35	85	185	24.84	1	0	1	0	0	7.86487	61.3605	58.3975	66.6881	65.7929	61.6233	58.1741	58.6143	54.7772	54.2159	53.7237	7.86487	61.3605	17.1008	29.2134	17.1715	1.59554	10.5258	7.45963	7.69256	7.33873	1.31673
1	39	110	183	32.85		0	1	0	0	5.26108	49.279	56.4632	57.9412	47.9065	46.089	45.7532	46.2925	51.4938	47.9811	44.8255	5.26108	49.279	7.46025	10.3167	12.9492	18.3963	13.8841	7.32045	12.4109	19.7648	16.7437
1	26	80	185	23.37	1	1	1	0	0	2.8326	59.1567	57.2474	55.4151	58.3814	66.864	71.7566	73.0351	72.9341	78.2527	87.0394	2.8326	59.1567	4.26403	6.71297	5.90263	0.0521178	10.0368	20.8333	35.4377	56.2557	87.0394
1	61	72	177	22.98	1	0	3	0	0	6.2558	49.3744	56.1201	63.6718	40.8183	42.6878	52.0295	59.8973	64.9964	75.7625	46.8772	6.2558	49.3744	19.7218	26.675	21.3841	36.1746	45.8824	53.2219	56.7317	67.4217	41.6538
1	43	87	179	27.15	1	0	3	4	4	5.26483	52.1275	59.0704	59.0197	50.7455	48.7732	48.0618	45.7759	47.1085	60.0132	69.4211	5.26483	52.1275	21.4578	12.358	11.0865	10.2576	11.0598	10.8424	16.512	37.0974	44.3379
1	35	84	182	25.36	1	0	3	0.5	2	5.89406	67.4588	65.2793	79.7772	74.5114	67.1996	62.534	58.304	59.0046	62.3289	59.9545	5.89406	67.4588	22.9837	15.3536	23.1984	15.5362	2.98773	0.367617	1.79467	20.5755	43.3159
1	30	70	170	24.22	1	0	3	0	2	1.77039	64.46	56.7745	76.6239	71.5752	65.3493	67.606	71.582	70.6016	60.1496	48.087	1.77039	64.46	37.1703	32.2429	13.8548	16.3304	24.982	38.6791	24.9908	13.1138	7.60241
1	53	75	180	23.15	1	0	3	0	0	1.36155	61.2293	54.0425	74.6797	70.4339	66.4764	65.9829	66.4332	68.0299	70.2751	61.4801	1.36155	61.2293	7.97514	13.8031	13.0839	4.50651	2.59527	17.0528	42.9126	61.2567	61.4801
1	24	86	185	25.13	1	0	3	0.5	3	4.57386	60.957	47.3436	65.8998	69.8055	67.1238	62.1085	64.5586	68.6288	74.5167	80.1533	4.57386	60.957	20.3564	15.9653	3.12166	7.02844	11.6673	28.3217	34.9413	51.8478	68.8247
1	31	73	175	23.84	1	0	3	0	0	4.8187	61.324	52.6906	63.9093	62.1986	64.7509	64.4522	60.3912	60.4946	66.8749	73.797	4.8187	61.324	15.446	8.51877	24.174	18.5326	12.1908	23.6576	38.0336	42.2181	50.6051
1	56	80	177	25.54	1	0	3	2	3	4.30593	45.0323	38.8055	65.4562	58.7151	52.0812	47.2003	44.2107	39.629	47.7862	53.0291	4.30593	45.0323	10.6938	19.5774	22.9767	22.9606	27.5483	27.6202	25.1895	10.9257	28.6383
1	44	75	189	21	1	0	3	0	0.5	7.28306	52.8288	63.0319	68.9986	54.9006	52.8375	43.6109	40.2679	44.8097	56.392	61.1794	7.28306	52.8288	15.114	7.54831	18.0229	9.27289	7.5502	1.28853	19.7772	40.1377	30.5153
1	46	80	171	27.36	1	0	3	0.5	0	3.36224	55.1956	54.5328	56.897	57.2256	53.1959	51.4954	50.1906	54.1639	59.3341		3.36224	55.1956	26.9589	31.8348	26.5408	28.9578	26.8995	24.9591	19.978	25.027
1	29	119	188	33.67	1	1	3	3	2	9.53842	51.1688	67.2179	73.4299	60.9743	46.8161	41.4092	39.8207	45.0253	56.0352	55.791	9.53842	51.1688	52.2527	39.4282	3.41144	17.1011	25.4184	29.7587	36.1285	37.664	23.5886
1	54	85	177	27.13	1	0	3	0	0.5	25.0795	56.9548	41.1829	66.6478	79.3706	72.6504	63.9091	57.2317	53.1219	46.3349	54.9853	25.0795	56.9548	10.0181	62.3248	66.7651	17.0711	8.90864	20.4605	15.6913	16.6977	51.2011
1	27	80	190	22.16	1	1	3	2	2	3.58008	59.3712	64.3356	77.1678	54.1013	47.2957	50.9331	54.3151	60.4832	64.368	51.2259	3.58008	59.3712	42.2013	57.0745	29.0378	20.2506	13.3777	16.0887	24.3236	21.4383	20.7018
1	50	85	180	26.23	1	0	3	3	2	3.94151	53.8125	44.0806	62.5814	59.4443	52.5445	52.7812	54.4402	55.9163	57.2243	59.9605	3.94151	53.8125	1.73556	26.4276	8.91729	5.87218	7.89967	13.4604	17.1755	33.7112	49.3734
1	41	65	177	20.75	1	0	3	0	0.5	3.92682	62.7888	69.1339	73.1839	60.3602	50.1961	49.2243	52.3669	58.9546	71.1175	80.8566	3.92682	62.7888	31.5613	9.05271	2.47979	4.90981	27.4547	40.8358	52.1574	67.8042	80.8566
1	41	70	189	19.6	1	0	3	0	5	7.20446	66.4553	61.416	72.1402	71.7135	69.1651	67.2324	65.2622	64.2631	64.4727	58.6683	7.20446	66.4553	39.5748	5.79631	39.3583	43.3813	52.3806	53.7032	51.8466	39.0527	2.51595
1	31	93	193	24.97	1	0	3	0.5	0	1.57076	60.9045	63.0321	63.0014	51.8428	53.7364	53.3523	55.7475	55.9704	56.2683	92.4058	1.57076	60.9045	32.1561	5.45996	4.43347	0.960983	5.74603	5.923	1.38151	14.8283	92.4058
1	44	80	182	24.15	1	0	3	0.5	0.5	4.1523	47.9654	54.0406	63.2933	42.5277	40.7382	39.3837	39.7635	46.3024	52.2213	29.6514	4.1523	47.9654	2.31341	25.2626	21.1419	26.5127	23.0312	14.9579	12.3005	2.71451	8.99573
1	26	120	187	34.32	2	0	1	0	0.5	3.75671	54.3248	46.7525	47.3606	57.8049	60.0179	61.7018	63.5054	65.3322	67.8185	82.3391	3.75671	54.3248	1.60327	15.2413	35.8215	33.8389	26.9231	20.0514	15.4685	7.61952	68.8098
1	22	61	176	19.69	1	0	1	2	4	3.65862	57.0797	46.2801	57.0633	58.8595	57.3657	59.708	60.8659	61.7254	72.4279	89.0916	3.65862	57.0797	10.0718	35.3151	32.7818	27.4514	18.6158	6.91001	11.8105	21.9202	26.8092
1	47	91	171	31.12	1	0	1	0.5	0	5.60846	47.8397	46.1605	52.1223	40.576	41.0893	49.845	58.0057	66.4603	64.4516	71.1521	5.60846	47.8397	6.60809	22.671	7.2526	15.7798	33.8055	46.622	53.8884	37.2294	50.5783
1	25	108	185	31.56	2	0	1	2	0	7.13587	52.4787	50.3813	55.256	49.4658	45.9314	49.037	52.793	60.6773	74.5796	87.6911	7.13587	52.4787	23.4399	16.3925	9.98257	0.699043	6.47224	7.39765	6.59583	22.5903	78.5125
1	53	87	178	27.46	2	0	1	5	3	9.3107	40.447	52.8308	60.1329	38.5874	28.635	33.047	40.7259	49.5693	58.9327	74.9676	9.3107	40.447	9.98978	48.2778	12.9155	0.0246826	4.9309	13.8577	26.623	26.868	21.5249
1	33	100	179	31.21	2	0	1	4	0	2.56422	48.5159	50.4027	43.3853	55.7238	59.3585	63.0713	67.4649	75.0384	85.1822	93.0031	2.56422	48.5159	21.1716	11.7049	4.39979	0.57658	2.58588	1.56905	10.8708	31.9403	50.8109
1	30	71	173	23.72	2	0	1	1	0.5	11.7896	43.1483	64.3676	52.8884	37.587	31.3744	34.3038	39.8956	48.8353	69.5721	85.9803	11.7896	43.1483	29.4626	8.88135	13.0385	12.7821	17.6479	21.8727	21.7418	22.4273	50.2222
1	44	68	175	22.2	2	1	1	0	0	7.61999	54.5497	55.038	52.8651	46.0636	48.9068	54.6919	59.9458	65.3459	72.5955	72.4673	7.61999	54.5497	10.3379	10.0571	19.4319	27.2668	37.8191	45.0596	46.7289	49.1986	54.8937
1	57	86	186	24.86	2	0	1	0	3	15.5806	49.2816	65.5101	59.921	47.3712	36.3511	35.6446	40.025	50.1902	63.7803	79.5625	15.5806	49.2816	43.4661	6.43207	9.64238	13.9169	22.6309	32.3586	41.656	4.06882	69.1085
1	39	92	176	29.7	2	0	1	1	0.5	8.39069	41.0996	44.5828	48.8606	35.3465	33.3457	38.6955	45.9093	53.2191	70.9296	88.5894	8.39069	41.0996	3.6655	24.092	20.2289	16.6694	15.6154	13.7956	19.25	50.0877	83.8498
1	34	82	186	23.7	1	1	1	1	0	13.4613	33.0199	47.0666	54.4853	45.7091	32.9405	29.4138	28.6875	30.4998	48.1767	74.7964	13.4613	33.0199	2.54807	3.39706	8.0307	5.6154	2.61749	1.77021	6.73753	27.9926	41.0863
1	23	70	170	24.22	1	0	1	1	0.5	6.29457	44.7655	52.0222	52.9023	46.1033	39.8277	39.9588	43.9952	50.8719	57.2337	68.7302	6.29457	44.7655	8.60453	22.0946	15.2669	17.8445	17.3868	17.5616	11.9136	13.7911	41.7125
1	27	67	180	20.68	2	1	1	0.5	0.5	4.98779	61.0522	46.9363	55.0047	67.9103	70.6413	70.7836	70.9602	74.8654	86.7912	91.7488	4.98779	61.0522	6.42822	3.31804	39.5866	47.9572	48.4577	49.7549	54.5198	76.3833	86.093
1	34	90	182	27.17	2	0	1	6	0.5	4.75464	66.0222	55.6055	68.6458	68.0768	64.6701	64.8245	62.5336	64.4145	83.7827	93.7332	4.75464	66.0222	24.82	23.5156	12.465	20.5195	34.0351	36.9894	39.5468	73.5057	92.8943
1	44	92	188	26.03	2	1	1	0	4	9.39723	41.943	50.7726	51.3417	40.3397	32.5821	37.2399	44.2497	51.3993	60.7943	82.2208	9.39723	41.943	1.71449	1.9033	3.53638	10.1546	11.625	11.1562	4.86833	20.3465	73.1282
1	20	120	186	34.69	2	0	1	0	0.5	4.81506	57.1581	45.5526	63.1334	59.5241	47.9051	47.519	44.7806	44.5691	53.3488	67.7517	4.81506	57.1581	2.10967	50.4652	39.615	15.7808	6.40793	4.0338	7.8404	17.2537	2.46492
1	46	114	185	33.31	2	0	1	4	1	3.98486	74.4982	64.1028	64.709	73.8419	82.1127	82.4598	81.0807	83.2279	84.6395	94.791	3.98486	74.4982	32.0017	53.3098	70.7383	80.6661	81.5859	80.67	82.9324	83.6976	94.791
1	28	92	172	31.1	2	1	1	0	2	11.0241	71.4632	49.7979	63.5708	67.0982	71.003	73.3157	75.6383	82.5445	91.4533	94.4097	11.0241	71.4632	13.0411	6.54605	15.3949	14.795	11.8233	34.2976	60.1405	87.8493	93.0703
1	24	98	175	32	2	1	1	1	0	5.02327	58.2611	47.1264	58.0038	50.9546	59.8894	65.917	68.0023	73.9372	85.3558	92.2816	5.02327	58.2611	9.10221	28.8081	20.3091	44.4399	45.0777	35.7016	21.6888	28.7518	81.0045
1	21	75	178	23.67	2	0	1	0	0.5	8.91684	62.3359	57.8698	62.9206	59.086	58.2739	60.0348	61.5547	65.1952	74.2324	91.0347	8.91684	62.3359	39.4603	37.6903	42.6513	48.5837	51.7097	54.1428	52.7296	6.5645	78.26
1	43	78	178	24.62	2	0	1	5	2	15.2478	59.908	56.4731	69.5007	42.8276	41.5413	50.0609	56.9187	66.3765	83.6869	91.967	15.2478	59.908	2.4809	10.2264	0.219062	13.2493	23.3868	25.3315	31.0228	74.0261	91.5964
1	51	87	187	24.88	1	0	1	1	3	5.83692	56.092	44.0697	56.4902	52.5578	50.6325	54.2603	59.1315	66.4077	78.4341	87.795	5.83692	56.092	18.6969	49.8639	29.3967	17.7474	16.8909	18.8909	13.0276	0.898045	4.22699
1	56	85	178	26.83	1	0	1	1	0	8.40483	75.2926	46.0138	65.8193	80.2661	84.1054	82.4334	79.7683	79.5145	85.2547	92.4046	8.40483	75.2926	7.01085	38.1415	67.134	72.5282	64.2182	46.7274	9.6188	57.9221	91.1656
1	43	100	180	30.86	2	0	1	0	0	10.6234	67.6663	63.066	59.112	63.9655	69.1747	69.7402	71.1161	74.5122	81.4996	88.3469	10.6234	67.6663	43.1945	49.48	51.2623	49.0632	38.4161	25.2595	1.34889	46.8454	81.4017
1	47	75	164	27.89	2	0	1	0	0	4.97286	77.5293	49.2383	61.0855	78.3971	85.8703	88.7866	90.6188	91.0371	88.3386	92.2109	4.97286	77.5293	19.9266	29.925	73.1912	84.5588	87.4424	88.8575	85.1984	21.8887	72.6777
1	56	90	176	29.05	2	1	1	2	0.5	6.45366	55.9256	48.7751	43.4501	51.8148	61.1601	64.6114	67.034	72.3985	84.0093	92.1564	6.45366	55.9256	11.9509	11.41	36.0756	44.4205	23.0657	0.51208	26.3359	71.8134	88.9543
1	52	92	182	27.77	2	0	1	0	5	3.23909	58.574	42.7586	57.049	70.9073	73.643	72.2465	72.0361	69.5031	63.8518	75.291	3.23909	58.574	6.48433	0.432159	2.74842	15.7535	33.7993	43.0418	45.892	19.7475	6.31892
1	27	75	179	23.41	2	0	1	1	0	2.42858	71.8378	58.6411	74.1689	75.5433	68.0396	63.1657	63.3054	66.0502	72.4129	84.6127	2.42858	71.8378	37.2071	64.9182	59.0158	51.52	49.1625	48.5834	48.2845	45.4894	84.6127
1	24	98	199	24.75	2	0	1	1	2	6.86949	61.7836	56.7227	53.1529	54.7884	63.1275	67.4832	69.4872	74.6277	87.025	91.8724	6.86949	61.7836	23.4741	28.625	2.03794	30.6738	29.1955	16.5948	8.19359	63.9668	80.8654
1	49	80	173	26.73	2	0	1	2	5	7.80446	56.3253	48.9722	51.5733	52.8717	59.2623	60.1211	56.7087	59.8783	71.3871	88.2371	7.80446	56.3253	27.2073	13.6909	1.09209	5.21983	13.2416	13.8446	17.4673	1.52357	75.375
1	52	85	172	28.73	1	0	1	4	3	4.13976	52.7661	57.2454	55.7053	51.9074	52.1342	52.112	50.9565	46.9283	47.125	59.8614	4.13976	52.7661	38.7716	26.202	27.3447	18.3124	5.06131	8.68228	21.892	33.1929	41.6863
1	58	95	175	31.02	1	0	1	0.5	3	7.64491	81.9135	56.0771	69.9908	83.0745	85.6144	85.3622	83.8958	83.8252	85.0374	90.2506	7.64491	81.9135	26.444	61.3734	79.8772	82.4484	80.6862	76.3429	69.7063	48.4929	41.4327
1	38	93	180	28.7	2	1	1	0	0	6.40625	52.1553	50.8674	45.2703	47.641	50.5618	53.6013	57.3866	61.1799	65.9591	66.6696	6.40625	52.1553	8.60395	7.58785	11.2731	36.7417	43.0285	47.5665	46.1856	49.7258	48.5016
1	31	90	185	26.3	2	0	1	0	0	5.07118	46.5195	47.8109	42.5301	40.225	49.3037	56.3389	56.4689	57.1654	60.1833	69.5508	5.07118	46.5195	7.4329	3.69889	19.5035	32.587	33.2839	19.9117	1.9354	10.3785	33.2624
1	38	75	185	21.91	2	0	1	1	1	10.3298	52.9864	51.5404	57.4705	44.497	44.3319	50.4607	53.7344	59.6023	70.0995	79.5986	10.3298	52.9864	1.70689	10.3743	1.81723	1.39125	7.79615	11.9576	11.5994	1.59672	44.1871
1	25	78	182	23.55	2	0	1	0.5	0	5.73318	73.4928	55.4704	68.8526	72.8171	80.2608	80.5874	74.759	63.1238	66.4918	84.0591	5.73318	73.4928	35.0334	51.9437	64.8457	75.2646	74.8126	63.7748	34.5012	1.78379	37.0583
1	26	77	180	23.77	2	0	1	0.5	0.5	1.5238	59.2817	56.4991	62.0123	61.1484	59.6892	60.9638	59.6821	64.4928	75.7855	81.1985	1.5238	59.2817	40.69	35.6608	26.1693	26.2774	26.777	19.4889	17.6902	32.9183	62.9931
1	36	93	184	27.47	2	0	1	1	3	4.6756	63.4367	47.9833	60.2347	63.8927	68.7419	70.5084	69.4244	68.0097	73.6446	87.1059	4.6756	63.4367	21.0847	28.6746	27.6759	33.9814	37.8302	38.2202	36.7533	40.3097	63.7353
1	30	93	180	28.7	2	0	1	0	1	6.6553	73.3911	57.7758	73.8663	80.786	84.0216	85.7588	87.1486	87.2553	88.7365	92.5474	6.6553	73.3911	40.4743	63.49	47.2078	38.9527	31.8112	27.7308	14.1573	5.75038	62.7292
1	58	108	189	30.23	2	0	1	5	0	4.36854	42.0702	52.9114	43.8886	30.634	43.9431	57.4071	62.8887	69.2134	81.56	88.9772	4.36854	42.0702	31.2606	1.20861	15.2709	35.1776	47.3435	40.9685	23.7484	1.42692	1.03031
1	53	102	199	25.76	1	0	1	3	6	3.90518	66.197	59.4833	63.8896	71.355	67.3625	65.9478	65.7824	74.4513	84.483	89.1139	3.90518	66.197	40.3141	40.1597	34.8967	21.8786	10.2971	9.1574	1.8654	45.5885	71.5589
1	41	95	172	32.11	1	0	1	4	3	6.66019	70.404	68.2585	72.9499	80.0981	77.678	70.5899	63.4495	55.6925	53.2029	67.7199	6.66019	70.404	25.6335	63.1526	70.1202	64.4224	54.9513	48.2217	37.2002	16.6305	35.4711
1	30	76	184	22.45	1	0	1	0.5	0	7.08252	60.7003	49.9211	51.049	54.0124	65.0112	69.3332	69.4078	69.2183	72.0526	87.807	7.08252	60.7003	19.7892	33.4881	40.4273	60.2153	63.8214	61.5602	61.0379	61.7218	77.9236
1	45	100	173	33.41	1	0	1	0	0	6.86348	57.996	43.759	51.0444	56.3328	55.6235	58.5507	62.2186	67.6922	72.1659	77.6156	6.86348	57.996	4.76808	2.64286	10.8708	25.0853	37.528	45.1277	55.6907	62.9115	66.4723
1	26	92	180	28.4	1	0	1	2	3	9.00591	60.7731	69.175	58.4784	53.5296	57.3695	59.4814	61.1327	66.2889	77.9935	86.9294	9.00591	60.7731	40.6773	27.7949	43.4465	46.3978	32.5422	13.9369	13.0451	58.1446	82.9377
1	28	76	180	23.46		0	1	3	5	2.7215	78.5835	64.5921	84.7399	86.1355	76.7863	70.896	65.9707	74.3058	75.6757	71.538	2.7215	78.5835	52.3008	71.3996	74.8741	69.5867	63.065	55.9754	68.1499	72.5975	69.0801
1	31	90	188	25.46	1	0	1	2	2	9.54306	67.8496	54.804	54.3466	63.8269	68.8145	70.8483	71.3919	75.3148	86.3965	91.2162	9.54306	67.8496	23.3677	3.99778	21.0617	36.8965	43.8594	48.3595	54.6702	75.9631	82.6193
1	57	86	173	28.73	1	0	1	0.5	1	7.77068	53.2323	52.4529	57.9554	47.3779	45.3534	50.0135	55.3015	62.0292	66.7803	69.7047	7.77068	53.2323	9.87276	4.70996	0.113091	13.8804	30.51	41.8327	51.409	55.2214	28.0664
1	52	84	174	27.74	1	0	1	0.5	0.5	4.0997	59.6208	56.4085	55.8728	62.3473	65.275	62.9406	56.3639	54.9269	62.997	48.161	4.0997	59.6208	25.8277	21.5177	41.5872	52.1765	48.0221	41.2093	37.7169	24.8225	3.27326
1	37	90	176	29.05		0	1	2	0	3.23548	79.3714	68.1202	77.9353	84.1517	85.9495	87.9491	89.7809	93.3236	95.7736	94.6392	3.23548	79.3714	30.2139	75.5744	82.8477	84.8134	87.1467	88.982	93.1353	95.5807	94.6392
1	35	88	181	26.86	1	0	1	1	0	13.4132	61.9901	56.2267	55.5881	52.5182	54.3517	59.3073	64.8364	71.322	86.7975	93.8371	13.4132	61.9901	16.3496	12.8928	18.2006	25.16	29.5498	34.9701	46.7789	78.9713	92.4653
1	48	105	196	27.33	1	0	1	0.5	3	11.7845	59.4614	63.0985	67.0175	50.6537	48.211	52.6432	58.2649	65.2074	71.0181	84.2749	11.7845	59.4614	40.8715	30.5695	1.23834	19.7814	28.952	35.8079	37.6038	0.0582774	75.2723
1	54	91	189	25.48	1	0	1	0	0	6.45858	59.0781	43.7542	45.1863	51.6585	59.1373	64.5729	67.9861	72.807	78.2747	76.7012	6.45858	59.0781	25.0389	19.6632	6.97233	16.6689	30.4342	34.3868	34.4892	25.9159	6.5846
1	51	82	186	23.7	1	0	1	3	0	6.61088	60.8498	57.8453	58.9676	59.6092	54.0692	56.5609	58.9544	65.1881	77.6329	90.1391	6.61088	60.8498	43.7117	27.0829	27.3982	40.4198	46.7533	51.7187	61.0048	75.5049	89.6114
1	39	73	185	21.33	1	0	1	6	0	4.00462	57.9014	49.5303	57.0265	61.6801	63.2089	57.2061	51.7024	51.3026	58.8956	69.4822	4.00462	57.9014	23.2306	7.1391	25.0457	14.0326	1.92369	0.723826	0.129967	7.86043	31.9892
1	39	85	184	25.11	1	0	1	2	1	4.59357	50.5132	55.9176	48.8609	49.4653	52.5403	53.6274	50.5481	51.0574	52.6295	51.8022	4.59357	50.5132	23.3978	10.1739	4.45941	16.8177	10.9246	11.0553	19.6652	32.6886	34.0635
1	60	80	176	25.83	2	0	1	2	7	5.05177	50.2709	53.979	51.838	47.8174	51.6647	52.3513	50.2355	49.944	56.4482	66.7336	5.05177	50.2709	37.0581	33.3122	32.5227	34.9869	20.4143	8.74344	2.54333	7.71959	9.63831
1	49	115	180	35.49	1	0	1	1	3	8.604	74.0646	61.4714	66.1858	68.6242	70.4215	74.2392	77.8411	81.1651	75.8555	77.9493	8.604	74.0646	5.56537	62.5656	64.6026	66.396	70.353	74.246	77.4599	68.0612	65.2815
1	51	103	178	32.51	1	0	1	0	0	10.685	55.2713	58.51	49.4267	44.987	49.4813	53.2474	56.6456	61.3165	78.0485	91.5887	10.685	55.2713	11.8471	13.9306	4.02063	11.2946	11.0157	10.9375	3.69492	53.4229	90.7246
1	49	97	188	27.44	1	0	1	2	1	8.96649	42.7234	66.3346	73.473	55.36	40.044	32.0968	32.6595	40.7788	57.3834	70.3277	8.96649	42.7234	30.1476	59.2531	20.4808	8.40318	0.433754	4.86126	12.6416	14.8332	15.2268
2	32	58	158	23.23	1	1	4	0.1	0	7.84951	47.0678	25.0678	40.8125	51.3043	51.1746	48.8405	47.6675	48.1338	59.5088	68.0467	7.84951	47.0678	5.35083	1.81659	1.70184	2.80728	8.81905	13.2176	20.9929	41.1109	61.3419
2	24	60	175	19.59	1	1	4	0	1.8	18.9938	40.9032	26.9767	39.8361	47.4928	46.0824	43.6563	42.3014	39.3147	40.4577	56.0109	18.9938	40.9032	21.0297	13.3018	1.27782	4.71703	2.48685	3.05166	2.26656	4.84598	3.82413
2	25	63	155	26.22	1	0	4	0.7	0	7.80043	41.2723	36.6234	42.1909	44.5285	43.2689	41.2877	39.2541	37.1135	49.8368	67.4872	7.80043	41.2723	32.1911	21.5395	3.08059	8.76702	12.0113	8.42841	1.0412	3.83768	27.5247
2	36	65	170	22.49	1	1	4	0.5	0	6.48425	48.903	40.5384	41.5216	45.8879	48.0654	50.3075	52.6042	56.366	61.5041	58.724	6.48425	48.903	34.0021	11.5897	3.46072	3.68921	5.04567	0.657381	18.5407	45.6274	45.5752
2	42	57	158	22.83	1	0	4	0		8.81324	51.0112	23.2118	44.3286	53.1917	54.9524	54.2741	52.5612	49.4889	54.799	62.3593	8.81324	51.0112	3.13217	19.7842	34.0776	39.0997	39.4716	38.1717	32.5563	19.8208	11.5923
2	21	70	178	22.09	1	0	4	0	0	12.6672	58.7358	26.8385	45.9523	54.8956	57.1574	56.0712	55.8601	60.2623	71.6001	85.7114	12.6672	58.7358	15.9673	6.54024	15.96	24.791	32.6808	39.675	54.8583	70.8492	85.7114
2	41	52	156	21.37	1	1	4	0	0	10.9009	53.9678	28.589	42.1805	53.2148	57.6574	58.0816	57.9894	57.336	61.5772	73.1203	10.9009	53.9678	20.0139	27.9126	5.29638	0.506727	2.72651	5.0229	0.606785	29.3321	63.7725
2	39	69	175	22.53	1	0	4	0	0	10.6148	46.7128	20.3698	38.8202	54.7944	57.5869	54.7598	50.4209	43.3413	47.7251	60.5966	10.6148	46.7128	7.3374	1.26882	22.7133	25.4732	17.0482	9.64868	0.268069	22.995	42.3741
2	24	63	176	20.34	1	0	4	0.2	0	8.85745	47.0572	30.4657	45.5065	51.0418	49.8098	47.0909	45.3029	45.4745	56.4827	47.761	8.85745	47.0572	1.67396	1.29748	4.148	0.862864	4.89384	7.50296	10.8094	24.7011	18.0966
2	22	49	159	19.38	1	1	4	0	0	10.4218	39.1499	54.3307	42.5701	41.0472	34.6612	34.9609	36.0724	40.5123	53.5111	67.7763	10.4218	39.1499	44.4936	0.482135	11.208	10.7177	13.2981	15.135	19.2008	19.3113	9.05073
2	43	66	169	23.11	1	0	4	0	0	10.0487	53.3416	23.4229	43.1124	52.3911	53.3537	52.9843	53.9772	56.643	70.8389	85.0254	10.0487	53.3416	15.318	0.849787	6.71008	1.50808	8.15727	10.7607	23.4261	59.1487	84.5404
2	56	80	168	28.34	1	0	4	0	2	8.72753	45.1845	25.3682	43.2183	55.2526	50.8883	45.2962	43.4195	41.7547	50.4493	53.4661	8.72753	45.1845	18.3312	17.1443	3.93044	4.98868	9.01519	11.6233	20.503	35.7373	5.39538
2	24	59	168	20.9	1	1	4	0.6	4	17.6253	42.3391	20.6861	36.8643	46.2	46.0137	44.6951	42.5304	41.0157	43.0031	55.0939	17.6253	42.3391	1.55338	15.3128	5.57037	5.96393	12.1053	15.1033	21.9904	16.3279	13.8801
2	28	73	170	25.26	1	0	4	1.9	0	3.11868	46.1187	25.1072	48.069	64.64	67.3181	65.7342	65.0836	63.2056	63.4034	46.8813	3.11868	46.1187	5.76806	12.1199	20.8637	30.9204	31.8502	32.2968	23.0949	14.5092	1.62591
2	43	60	163	22.58	1	0	4	0		8.60568	52.1093	29.5408	44.2268	60.745	62.6447	59.4728	55.184	49.4388	54.2192	63.648	8.60568	52.1093	18.8804	28.1196	38.1523	38.6501	32.4188	25.1178	20.881	33.7378	47.6806
2	21	57	159	22.55	1	0	4	0		5.59572	44.2804	23.2421	52.6506	52.5129	45.177	42.4267	42.5303	43.5836	57.3655	57.6338	5.59572	44.2804	5.47088	29.4685	24.3165	9.2837	2.49106	0.00343904	2.95541	21.025	26.6382
2	36	55	160	21.48	1	1	4	0.9	0	5.51814	45.8329	24.5161	53.1488	56.2265	53.2072	49.9247	48.2438	48.3839	59.531	44.4549	5.51814	45.8329	1.56476	3.28253	5.73053	5.79081	3.2312	3.15789	6.67146	6.01056	2.67719
2	25	70	168	24.8	1	0	4	5.6	1.5	4.87004	48.3342	23.9527	40.3335	52.5711	56.8822	60.4669	61.0621	63.3667	67.9482	55.2742	4.87004	48.3342	13.6926	1.05746	6.89351	5.50812	7.36762	5.16659	5.25828	24.5425	10.7291
2	28	69	167	24.74	1	0	4	0	4.3	11.1262	44.1884	16.1304	34.204	42.2306	48.1848	48.0139	47.1515	43.403	48.7669	63.494	11.1262	44.1884	1.36524	3.29202	6.99066	3.05548	0.892667	1.41052	0.478584	4.77505	20.5968
2	36	61	170	21.11	1	0	4	0	0	7.67998	44.1463	33.3324	42.7239	49.1292	47.3129	44.531	42.684	42.6612	51.0875	53.5417	7.67998	44.1463	2.99698	10.0132	16.4006	11.7946	9.38774	7.96307	2.03992	10.6849	21.9823
2	47	83	178	26.2	1	1	4	0	0	9.50638	39.1269	33.4203	44.723	46.2334	41.2718	39.8562	37.5934	34.8502	41.9841	50.4027	9.50638	39.1269	27.8413	11.3705	6.70082	2.99274	3.21437	3.92688	7.37749	14.1839	18.0392
2	47	55	166	19.96	1		6	0		9.59172	52.5414	24.3855	40.8331	48.1024	52.5488	51.1435	53.0742	59.4984	71.4002	57.9623	9.59172	52.5414	13.4804	2.86025	19.1589	29.2896	25.87	32.6203	52.3766	69.5917	47.6761
1	40	72	165	26.45	1		6	0		15.8174	39.4161	39.9224	45.6478	47.5788	44.6595	36.7938	34.106	35.5203	41.7435	48.7084	15.8174	39.4161	23.3107	24.8093	3.19859	6.43439	6.37542	9.21769	16.9956	24.2373	2.05339
1	37	69	175	22.53	1		6	0		6.94685	52.6764	45.8394	59.7302	60.2386	60.0146	54.6773	50.0487	44.5996	48.3637	43.7647	6.94685	52.6764	12.1466	23.769	17.0613	25.0441	20.8853	15.0397	16.5308	26.0789	19.4186
1	39	98	192	26.58	1		6	0		16.1806	43.6662	39.3041	48.1738	56.1047	51.7243	48.6079	44.7015	38.0584	42.914	47.6858	16.1806	43.6662	30.6688	12.64	25.3983	13.394	2.57098	5.04934	16.4138	27.8769	8.48661
2	62	68	166	24.68	1		6	0		14.4421	38.8783	32.6423	40.3123	52.9879	48.9161	46.6299	42.1545	35.517	37.1886	41.9976	14.4421	38.8783	26.1662	24.1845	22.4565	22.5195	25.7532	26.7059	22.1066	15.0598	15.3619
1	43	82	187	23.45	1		6	0		6.68554	51.0008	35.2088	48.0461	50.8403	54.4449	51.9294	51.7909	54.2555	56.4343	43.8203	6.68554	51.0008	23.4275	12.3275	13.8292	31.8942	35.2734	37.2767	44.9176	47.782	12.9475
2	42	55	163	20.7	1		6	3		9.67697	53.746	21.5451	31.4833	45.0378	53.2148	58.8937	62.6901	62.4478	63.5408	66.247	9.67697	53.746	5.7388	13.2698	1.17227	33.6671	46.6022	51.4322	51.3935	50.1861	20.8184
1	64	104	184	30.72	1		6	0		18.9765	40.4425	36.7284	33.169	30.3183	33.5464	38.3236	40.0534	40.4694	42.0338	62.3757	18.9765	40.4425	12.2461	23.7499	1.35401	10.6894	15.5128	18.5929	16.1978	11.1373	55.5229
1	50	73	177	23.3	2		6	6		16.5346	49.2628	24.7051	35.745	49.3041	54.4249	54.0469	50.6417	45.9365	54.6102	51.0822	16.5346	49.2628	11.557	9.57221	19.9205	25.4236	32.0968	35.3637	33.5065	37.2308	33.2943
2	56	56	167	20.08	1		6	0		17.6116	43.9671	28.5826	40.0527	44.9933	43.6209	44.3242	44.2887	41.2659	45.2731	64.9027	17.6116	43.9671	4.76433	16.0079	13.3042	12.3174	11.7659	8.30688	2.71237	26.6946	53.7122
2	21	44	155	18.31	1	1	4	0	3	12.2811	42.3882	26.6717	44.4799	41.1091	38.6208	38.7563	39.1112	41.2552	52.7293	69.9496	12.2811	42.3882	18.7785	9.20863	7.75368	6.61198	5.87772	3.53845	4.06052	25.3265	38.4095
2	21	65	165	23.88	2	0	4	3	7	8.31128	45.5461	43.0306	28.7168	43.0129	54.068	56.4859	56.6329	54.4806	59.7897	66.3343	8.31128	45.5461	26.6749	1.24466	6.13568	12.839	15.8259	17.8541	10.6138	2.85682	8.90696
2	23	75	163	28.23	1	0	4	3	3	8.6979	48.9674	22.8291	50.9632	66.4235	59.8793	54.3054	49.3733	46.1281	56.1801	71.9106	8.6979	48.9674	8.09078	31.6643	49.0785	42.2976	38.3901	33.9527	29.5616	32.5188	44.1074
2	21	52	159	20.57	1	1	4	3	0	5.93578	48.9342	20.3113	37.5357	48.4791	52.11	51.6329	52.361	60.26	73.992	72.7084	5.93578	48.9342	8.57085	16.6919	11.0069	7.66179	2.42345	0.409978	3.18423	11.469	30.4138
2	22	69	168	24.45	1	1	4	0	0	11.1972	39.277	24.251	51.1058	54.3736	46.0452	36.9031	33.5424	35.8775	46.3113	66.0245	11.1972	39.277	8.76037	6.0904	2.23044	10.9531	9.49519	9.69141	11.0757	14.8325	20.1994
2	21	76	167	27.25	1	0	4	3	3	7.65348	45.8604	29.6644	36.3355	50.5021	56.818	53.7905	52.4388	48.4935	49.6629	56.5865	7.65348	45.8604	14.3706	19.2885	1.69535	4.28159	4.9112	5.82979	0.661449	7.96986	12.2846
2	21	59	156	24.24	1	1	4	3	0	8.52525	48.2003	32.7829	48.7642	52.036	51.8187	49.1611	46.0435	44.8996	54.8632	59.4512	8.52525	48.2003	23.6717	38.1576	27.9464	26.3719	20.6413	14.1218	6.48556	12.9262	38.6539
2	21	52	160	20.31	1	0	4	0	3	11.0968	37.9152	54.1286	48.6139	40.9268	36.5053	35.6275	35.4094	35.976	47.3089	68.5255	11.0968	37.9152	27.1926	9.3646	15.711	14.9174	13.6229	9.2531	0.0634454	6.55412	12.8833
2	21	63	170	21.8	1	0	4	5		12.0525	46.8623	25.0508	53.5431	52.3991	44.3178	41.8553	42.1997	46.0718	60.3134	74.5733	12.0525	46.8623	14.614	6.8996	5.07581	11.5063	19.7279	23.4847	28.0449	40.9732	55.0552
2	21	75	163	28.23	2	1	4	5	7	8.20624	47.1361	30.1446	46.3216	55.4951	50.9132	48.8182	46.503	43.6864	52.2292	61.1628	8.20624	47.1361	17.8719	29.39	25.9336	7.77544	3.09427	1.31076	12.0229	33.9659	17.1546
2	21	62	157	25.15	1	0	4	3	3	6.18387	51.3741	41.7993	47.9928	55.2612	51.1989	48.4364	49.1694	55.5202	68.5644	68.904	6.18387	51.3741	36.3536	26.6521	24.044	16.4072	9.10706	9.22761	17.6546	31.5436	28.6381
2	21	58	157	23.53	1	0	4	0	0	9.39289	41.7819	22.7912	37.9446	49.149	49.227	45.2397	41.8533	38.7472	46.5333	56.6525	9.39289	41.7819	2.512	6.71205	20.9235	19.6461	18.0097	16.1461	17.3593	27.3119	19.2473
2	21	60	162	22.86	1	1	4	3		8.63091	48.2543	30.8353	44.7202	48.1523	45.0533	44.0892	44.5846	52.8768	67.9258	64.9549	8.63091	48.2543	9.16914	6.05386	9.29897	11.6444	15.2027	21.2057	38.2246	56.6773	51.2445
2	23	60	171	20.52	1	0	4	3		12.4457	42.3103	32.981	41.6553	47.7181	45.4229	43.1077	41.4325	38.999	46.7945	65.5046	12.4457	42.3103	25.4442	13.654	14.6729	11.7479	6.01258	0.573195	12.168	26.0487	16.64
2	21	64	174	21.14	1	0	16	3	0	2.75831	46.0133	27.5265	47.8731	59.5448	58.0968	58.4265	59.4561	64.2241	67.9476	63.6347	2.75831	46.0133	9.55691	15.475	26.0206	25.731	22.3415	20.88	16.891	14.3862	58.4328
1	22	69	174	22.79	1	0	15	0	3	6.85534	48.8172	35.818	50.3121	50.3391	47.6816	46.6657	47.7416	52.4122	61.0325	57.7006	6.85534	48.8172	22.9061	26.4101	3.10788	16.8849	23.5381	27.6834	36.5772	44.0445	45.4535
1	21	85	181	25.95	1	0	15	0		9.2387	42.2975	24.5306	41.1965	45.0586	44.145	45.5756	46.5478	42.885	41.4504	52.331	9.2387	42.2975	13.6178	9.62534	12.5764	6.96449	2.88487	0.138746	0.907349	3.20837	15.0753
1	21	72	176	23.24	1	0	15	3		5.22768	50.8672	25.7594	53.4859	55.0088	54.0294	53.2794	53.8249	58.2173	66.0102	57.6036	5.22768	50.8672	1.33652	11.2035	14.3553	14.7414	9.32862	7.42344	12.41	23.9471	4.98051
1	22	54	173	18.04	1	0	15	0	0	5.45723	55.4455	26.0589	43.8309	54.6565	59.6802	62.2345	64.3577	68.1572	73.9013	77.8829	5.45723	55.4455	17.3932	17.5654	35.9676	46.2538	50.5514	55.0269	61.367	68.2711	76.031
1	21	58	182	17.51	1	0	15	0	0	8.61143	38.261	30.6901	53.2778	43.3046	34.7297	34.0944	35.7025	40.5058	48.022	41.7774	8.61143	38.261	18.1157	19.3559	3.8754	0.594033	5.1558	10.4712	15.5913	17.0367	3.31612
1	21	62	177	19.79	1	0	15	0	0	9.15808	43.2217	25.8146	58.1388	51.6096	43.8395	39.1141	39.5754	42.5113	44.0369	46.2383	9.15808	43.2217	2.65497	8.96963	7.17577	5.64804	0.00710245	6.9637	12.5897	16.1303	25.0592
1	21	90	193	24.16	1	0	15	5	3	12.5776	39.207	34.4597	33.8171	42.1787	40.4752	37.7733	37.2565	38.9397	42.3886	53.1117	12.5776	39.207	20.7649	16.973	3.2341	5.30856	3.75257	2.98255	0.220181	16.6905	36.9077
1	21	81	173	27.06	1	0	15	0	0	8.21668	49.5014	28.8582	47.2584	51.4803	50.8799	51.0157	50.8094	50.3135	53.0846	60.9125	8.21668	49.5014	5.89426	10.4969	23.5977	24.2253	22.4668	21.4084	23.5015	35.9459	49.1296
1	21	80	184	23.63	1	1	15	0	0	9.53431	54.4893	28.4947	49.0865	49.4196	51.1466	56.1006	59.2122	60.8765	61.8207	64.753	9.53431	54.4893	6.85525	22.661	27.9599	27.3017	32.8269	39.5664	44.7203	54.582	57.3387
1	21	70	186	20.23	1	1	15	0		11.6186	35.8041	28.5299	58.7179	55.1829	47.3157	38.4208	32.3841	30.3317	31.1266	40.994	11.6186	35.8041	10.7884	4.35183	12.8011	16.6068	12.2442	11.0825	7.85633	6.48535	5.57288
1	21	70	179	21.85	1	0	15	0	0	8.00041	49.772	29.1282	48.9707	56.3703	54.7919	50.9618	47.7229	46.8825	53.3692	68.4107	8.00041	49.772	1.93076	8.72963	20.1677	20.3989	20.3349	20.316	18.9263	30.1312	44.3894
1	21	67	178	21.15	1	0	15	0	0	4.16888	46.8562	36.1924	48.6881	47.248	47.0005	48.6276	52.2268	57.1698	63.601	75.9456	4.16888	46.8562	11.0453	9.37177	13.602	9.76754	6.14113	5.52797	2.7167	7.15891	58.0053
1	21	58	180	17.9	1	1	15	0		10.3842	48.3571	31.8779	51.9393	55.481	51.8938	45.7084	42.8079	46.3496	56.27	54.7243	10.3842	48.3571	21.379	29.4301	30.265	29.1295	27.5967	28.1175	31.2458	30.5291	18.5906
1	21	66	170	22.84	1	0	15	0	0	7.2016	48.8197	32.9473	53.1033	52.0713	45.4307	48.1429	50.3419	52.3226	59.2944	47.5707	7.2016	48.8197	24.6304	18.4753	14.0385	10.643	5.33446	1.64246	4.33909	0.151068	23.5962
1	21	89	185	26	1	0	15	3	3	5.00027	44.4446	37.2637	41.9089	45.4612	45.0195	46.3263	45.5956	47.9488	58.6169	67.2738	5.00027	44.4446	23.6297	3.42448	4.13674	2.31108	1.25079	5.30832	11.6843	23.5576	15.3927
1	21	58	176	18.72	1	0	107	0	0	5.64176	47.3081	31.4113	48.4647	52.1578	51.3823	49.0509	48.4224	51.9711	61.2009	67.2644	5.64176	47.3081	8.56678	1.14633	5.60779	21.3816	24.6175	27.2005	36.3138	48.1937	53.0923
2	21	58	170	20.07	1	0	16	0	3	3.82256	52.306	37.2034	54.0583	56.763	56.7955	54.9278	54.3052	59.2012	64.8812	48.5946	3.82256	52.306	28.9923	27.5828	41.8121	44.1675	41.0673	38.7146	46.5906	60.4093	48.5946
1	21	60	172	20.28	1	0	15	0		5.0209	52.226	22.5844	62.2025	68.8418	68.5359	66.7108	64.4456	61.5374	65.9431	70.6194	5.0209	52.226	1.58897	35.2616	48.843	53.2481	50.8685	45.2649	38.1494	39.8579	39.0261
2	21	62	168	21.97	1	0	16	0	3	1.78292	45.7748	32.79	56.7292	55.0293	53.6314	53.5643	56.0699	60.1744	59.8276	49.4076	1.78292	45.7748	19.4622	9.61928	17.1996	13.5637	8.81309	5.756	11.5012	32.2912	46.2967
1	21	68	180	20.99	1	1	107	0	0	5.49719	48.2567	34.7646	56.7191	45.9307	44.3327	47.6455	50.8071	54.6477	58.9352	59.6126	5.49719	48.2567	10.4687	17.5183	19.7034	20.8101	21.0093	22.3417	22.3531	13.6675	17.6985
2	21	46	152	19.91	1	0	107	0	3	7.56204	46.9188	27.0128	45.6438	46.3432	47.7189	48.403	49.1072	50.2626	54.8463	59.1171	7.56204	46.9188	0.598732	10.0505	0.182463	1.77765	1.07169	3.50214	0.824878	4.55327	7.26242
2	21	52	163	19.57	1	0	16	3	5	3.30187	48.0889	24.5317	59.8436	63.9385	59.9916	61.7623	63.8561	66.1005	71.1044	69.8919	3.30187	48.0889	8.16828	28.6392	24.5421	30.8462	30.2283	27.9813	30.9658	43.3212	48.193
1	25	63	179	19.66	1	0	107	7	5	7.02555	45.3271	21.7925	52.7021	52.5883	39.7332	42.4006	45.091	50.7877	56.894	68.5474	7.02555	45.3271	3.1515	17.4156	22.9582	11.9957	6.66455	1.81329	0.389452	13.2154	34.3944
2	21	64	172	21.63	1	1	16	0		12.0065	71.1349	46.8659	80.9364	76.6954	77.8273	77.5497	74.9681	71.5194	64.5539	62.3034	12.0065	71.1349	26.9754	75.1739	68.7761	70.3943	71.6774	70.047	68.2411	60.7254	58.0247
2	21	56	162	21.34	1	1	107	0	0	4.89108	47.5395	29.1403	46.5332	50.5901	47.7795	49.4917	52.2326	57.1508	63.0689	44.422	4.89108	47.5395	7.86675	11.5551	21.2998	23.965	27.7272	31.5679	35.7876	41.4788	28.6526
2	21	58	166	21.05	1	1	107	0	0	7.18629	57.2107	25.7198	56.5694	66.2089	62.4756	55.31	52.5038	56.1766	67.0515	76.3635	7.18629	57.2107	17.5092	22.6318	34.1113	32.3507	24.292	20.9401	27.7234	40.1866	36.9723
1	44	155	187	44.32	1		6	0		7.32336	51.9543	80.6425	34.9504	42.5817	45.325	53.0604	59.3639	67.3229	79.1889	90.7188	7.32336	51.9543	35.1696	17.1197	7.10127	22.2545	39.2612	49.136	59.0183	74.2716	90.7188
1	41	88	191	24.12	1		6	6		4.9127	49.2747	48.177	50.995	42.2952	45.3822	52.7124	59.85	68.3095	77.5414	47.7126	4.9127	49.2747	27.8495	3.63391	19.5829	35.672	46.8797	55.0156	64.7035	72.8928	42.0785
1	52	80	188	22.63	1		6	0		2.48656	59.5314	41.8971	66.2203	76.8211	73.7727	71.4019	68.7368	68.6434	75.2761	82.3518	2.48656	59.5314	8.98733	43.6728	70.9014	69.438	65.8471	59.3507	43.6071	63.5158	82.3518
1	62	96	178	30.3	1		6	4		13.7856	40.748		52.7272	40.8254	36.8317	32.1124	32.3183	41.1759	54.1544	55.8357	13.7856	40.748		43.2045	17.2354	7.45739	0.419709	8.55516	20.1283	22.2263	25.055
1	44	80	178	25.25	1		6	0		9.87472	49.5458	52.6584	47.6558	49.8477	45.6958	44.1808	45.1887	52.0869	63.6161	82.368	9.87472	49.5458	1.92488	9.12435	23.3097	17.6563	11.4508	6.55984	4.60004	31.1411	75.747
1	54	85	175	27.76	1		6	0		19.4305	37.0816	58.0357	44.8531	52.7014	55.6513	37.6736	30.0344	33.1364	42.1061	66.7471	19.4305	37.0816	37.4191	3.58759	11.3642	11.4583	16.9835	7.45566	3.4798	3.38661	56.3126
1	55	76	186	21.97	1		6	2		8.74073	62.8272	53.0081	54.6022	50.0023	53.4184	60.0577	65.9957	72.006	78.6996	84.6382	8.74073	62.8272	4.81719	5.65616	7.54372	34.6242	55.4527	64.3757	70.8179	75.2207	68.2984
1	49	83	186	23.99	1		6	0		15.9841	61.7923	49.8924	72.2797	85.3413	79.7651	74.0858	69.3957	56.3314	55.0105	49.5418	15.9841	61.7923	27.6469	52.4345	76.7386	63.153	48.3839	37.6996	36.6044	34.7091	15.2318
2	47	74	178	23.36	1		6	0		12.7446	52.4941	48.5698	43.2362	57.4049	66.5769	66.7461	60.5684	48.988	54.9097	73.6342	12.7446	52.4941	38.3438	14.3063	25.1351	47.1624	48.8234	43.6913	29.5838	31.6269	2.00267
1	46	86	183	25.68	1		6	0		10.568	38.8819	51.5732	63.6524	50.6389	35.5945	30.8473	32.6651	41.5604	57.2059	70.8744	10.568	38.8819	11.9548	5.96078	20.3309	5.31887	2.53921	9.23109	22.8061	27.9664	37.9927
1	61	80	190	22.16	1		6	5		8.69725	40.0807	51.4458	51.0868	41.4817	34.2754	33.5061	38.3024	49.5238	69.7384		8.69725	40.0807	10.5907	1.76271	7.40853	8.67572	6.42267	5.3314	8.77266	16.8497
1	43	73	175	23.92	1		22	4		4.54333	59.9299	53.9887	55.5094	63.7866	65.1871	69.0474	73.3935	74.7258	73.922	65.4199	4.54333	59.9299	44.8624	49.4683	39.8791	32.7091	39.9852	46.7609	51.5286	46.9799	30.4744
1	34	90	183	26.87	1		22	6		6.6561	53.4176	64.1011	54.6655	53.8006	54.1034	50.4686	47.8256	51.7362	56.0553	68.4406	6.6561	53.4176	30.9472	29.4852	3.78389	21.2315	13.7712	7.53639	6.26408	15.7677	45.4515
1	46	86	185	25.13	1		22	1		6.05171	71.5684	54.2749	61.7515	77.266	83.4437	85.6273	84.6516	78.9136	77.5039	74.0104	6.05171	71.5684	33.1592	26.4573	21.0202	59.4383	58.0248	47.3622	21.7378	12.4521	17.6299
1	53	86	182	25.96	1		22	0		10.1183	61.3442	52.1514	79.7323	85.0966	76.7072	69.251	64.5538	58.1827	49.6193	59.6941	10.1183	61.3442	16.1393	71.1729	67.5423	40.2295	16.1638	24.0224	5.9066	11.7109	17.8141
1	46	79	174	26.08	1		22	0		2.74982	70.1722	50.643	73.2641	84.2397	83.2463	79.5326	68.5559	68.1836	72.6158	66.1142	2.74982	70.1722	4.89938	64.5226	80.5712	76.0423	65.4721	53.9177	59.7463	64.2649	66.1142
1	56	74	174	24.65	2		22	0		6.28565	46.7479	21.2657	35.6909	62.4335	60.3187	59.1316	56.1439	53.4596	57.9211	70.9109	6.28565	46.7479	12.9247	20.0192	42.5094	34.7739	29.8091	27.6374	25.7081	31.0969	42.849
2	44	76	176	24.54	1		22	3		5.86535	61.6584	41.8882	58.7634	71.4745	64.6987	61.3543	61.0784	61.2319	62.7919	63.8426	5.86535	61.6584	8.34351	31.0969	44.4365	34.5439	41.3306	42.583	41.9013	42.2491	47.4415
1	44	105	196	27.33	1		22	3		11.7063	62.9947	45.954	64.0817	71.6656	70.7442	64.568	56.1765	58.025	66.1515	82.2996	11.7063	62.9947	11.1016	21.721	25.6515	12.2128	2.80471	18.6392	32.7781	56.6872	81.2838
1	43	74	177	23.62	1		22	0		9.15856	61.8373	43.2657	60.6607	80.3798	81.2127	72.7601	66.4707	56.3757	56.1596	61.6178	9.15856	61.8373	26.0493	42.0614	63.5337	57.8486	35.0526	23.2024	8.08317	4.82612	16.6369
1	45	70	170	24.22	1		22	5		3.2666	64.3514	49.0296	71.1615	70.6494	70.8961	75.6037	70.8836	65.2512	60.978	71.8229	3.2666	64.3514	3.72815	23.0447	6.04837	10.2955	30.2132	30.4777	35.1568	36.4016	23.054
1	46	91	186	26.3	2		22	0		12.1805	53.3055	14.978	26.1694	45.3382	58.9408	63.4894	64.7681	62.3295	55.5608	50.0288	12.1805	53.3055	14.978	0.0320261	19.87	40.236	44.404	44.7528	30.8984	3.1261	16.9968
1	51	89	178	28.09	1		22	0		13.3678	47.8598	89.0786	16.8465	37.8313	52.3765	57.0977	59.3936	52.3651	54.7713	63.6244	13.3678	47.8598	60.0947	6.65445	22.7823	32.7239	36.0429	33.9324	13.8475	13.8764	4.51394
1	37	82	187	23.45	1		22	1		8.86084	64.9474	42.9439	58.9592	71.1583	69.3118	65.4821	63.7925	64.2902	61.7187	63.3843	8.86084	64.9474	6.55574	15.5485	37.4723	38.6971	37.8221	33.2956	16.1856	29.562	40.3067
1	59	78	176	25.28	1		22	1		37.4644	43.8819	62.5418	19.9451	23.9334	36.6392	47.5674	62.9319	69.535	59.5075	48.8956	37.4644	43.8819	10.1855	16.994	13.1883	8.22293	13.4038	29.7882	8.96185	16.4495	1.04095
1	51	69	179	21.51	1		22	0		3.08305	61.2812	49.7315	72.7593	76.331	77.4871	75.3898	72.8354	65.6992	53.992	47.3636	3.08305	61.2812	18.802	32.3092	23.6965	11.3108	11.4822	12.6343	0.214914	1.15148	7.94359
1	39	89	183	26.72	2		22	4		7.60602	58.8105	54.553	69.6987	69.3767	60.6419	53.2855	53.8159	52.7209	46.8419	50.6674	7.60602	58.8105	30.0267	15.7298	17.2846	3.4886	2.95249	2.65124	3.71348	8.99838	6.34421
1	35	74	170	25.43	1		22	0		2.3708	60.9269	81.1536	60.6206	61.1251	61.2172	63.6467	64.1537	56.9371	57.0527	68.4007	2.3708	60.9269	69.6474	55.1856	11.3884	6.53258	11.8621	7.19237	0.634112	20.6339	32.7532
1	41	74	172	25.19	1		22	2		5.52478	59.5521	55.783	67.9087	65.1457	55.9749	49.1609	46.4884	46.6825	59.9173	76.5028	5.52478	59.5521	36.4225	41.6319	25.1141	8.92854	5.74567	13.9869	23.9818	42.469	60.5083
2	19	60	170	20.76			3	0.1	0.1	4.34046	49.7398	40.3709	53.6025	53.1377	49.437	48.1388	47.3094	51.3044	57.2846	44.1084	4.34046	49.7398	9.61257	4.66168	8.52632	5.58609	8.68412	9.05993	4.19819	17.8919	44.1084
2	42	62	163	23.34			3	0.3	1	2.60178	56.7113	48.1968	59.4573	67.2286	65.8557	63.6062	64.101	65.0106	68.4625	56.7986	2.60178	56.7113	6.55387	28.5594	37.0944	36.151	31.2555	27.7714	27.5284	7.79784	38.6429
2	58	62	163	23.34			3	4.7	4.3	8.12588	42.1041	55.1308	65.0364	51.812	38.9765	36.0823	37.2868	40.2892	56.0606	66.4474	8.12588	42.1041	31.2038	3.96441	11.2682	18.0459	20.563	22.8775	24.7904	40.8116	66.4474
2	41		165				3	5.1	5.8	7.48344	52.1222	54.2482	67.3394	61.137	49.1745	46.1754	42.4349	44.6305	57.5681	43.3458	7.48344	52.1222	14.6241	9.47544	20.7551	14.3142	17.9529	23.4661	28.4317	42.1089	18.5454
2	48		167				3	3.1	2	13.3581	48.5923	47.916	54.1473	58.5246	53.8343	52.5644	50.1057	46.3534	43.3491	47.1419	13.3581	48.5923	9.67483	13.8061	2.90873	2.12053	12.8538	17.0491	21.9795	18.3721	24.2843
2	57	60	158	24.03			3	4.3	2.5	5.72182	49.5271	51.5614	70.9746	61.0414	44.4271	38.3187	38.3422	45.8455	61.8706	67.6945	5.72182	49.5271	0.371655	20.617	16.6691	6.04338	11.951	16.6224	24.199	31.2217	51.3727
2	43	58	165	21.3			3	1	2.6	3.09162	53.0551	47.3927	64.708	55.5359	47.8906	48.2889	46.336	50.4527	43.397	30.3483	3.09162	53.0551	9.0167	25.3919	5.38976	1.1257	8.94746	16.9535	25.1395	4.6694	3.92582
2	45	60	164	22.31			3	0.4		7.16881	56.7815	49.6032	63.9414	65.2919	58.3285	53.2723	52.691	57.799	65.4066	40.5431	7.16881	56.7815	29.6285	13.4291	2.07354	7.79283	6.60426	17.925	24.1427	33.7705	5.04142
2	31		180				3	2.4	2.5	5.1817	49.0768	53.892	53.1078	48.9729	46.4542	44.5921	43.7336	50.3022	59.848	62.1364	5.1817	49.0768	21.596	18.4464	3.93316	14.3581	21.5217	24.908	33.721	17.3913	62.1364
2	30						3	3.4	4.9	11.4018	51.2453	47.0236	67.8827	70.9822	66.1059	57.6317	49.3225	45.7006	45.9524	42.4966	11.4018	51.2453	1.60955	44.3411	46.4592	35.1219	33.9713	30.3772	34.2503	20.9034	0.958553
2	29	51	155	21.23			3	0.1	0.1	4.44028	44.933	54.3685	68.3369	42.0417	36.1941	41.0431	44.5716	48.0384	52.2285	11.1549	4.44028	44.933	8.81483	25.4323	0.475957	11.9706	15.1628	19.5062	30.6219	42.9644	2.99068
2	59	60	160	23.44			3	2.2	2.6	4.75079	57.7061	59.218	68.7843	60.4248	53.777	50.4861	51.1533	56.7547	59.6477	63.0575	4.75079	57.7061	32.5518	12.4347	22.4055	19.2888	16.8902	15.882	20.2349	31.9852	63.0575
2	64	80	169	28.01			3	0	0	10.7094	45.7287	45.8375	45.7143	45.7143	45.7143	45.7143	45.7143	45.7143	45.7143	45.7143	10.7094	45.7287	45.4939	45.7143	45.7143	45.7143	45.7143	45.7143	45.7143	45.7143	45.7143
2	48	69	169	24.16			3	0.2	0.2	3.8022	52.21	55.4895	60.6171	49.1863	44.5067	46.6593	49.6029	52.0475	49.534	56.4969	3.8022	52.21	9.38383	10.7213	20.5471	19.4898	11.0158	1.40421	1.69156	15.496	56.4969
2		64	163	24.09			3	5.1	5.1	5.20378	50.6481	53.9409	60.5925	51.3884	44.8621	41.7111	41.8351	47.6075	50.9342	54.5231	5.20378	50.6481	34.0098	5.90049	12.2539	4.44063	10.858	14.3208	16.0653	10.9851	39.1524
2		78	172	26.37			3	0.2	0.3	14.6891	50.2872	52.9069	63.0923	66.9498	57.5399	51.3944	50.2463	44.6957	44.4343	57.2322	14.6891	50.2872	12.1885	21.2597	32.5304	25.5997	28.2499	31.4283	30.6859	37.1417	46.9257
2	39	75	173	25.06			3	6.1	4.2	9.86453	44.8889	57.8211	68.0202	60.6267	50.0501	35.301	34.504	40.902	52.7449	60.8992	9.86453	44.8889	5.81324	23.6215	0.518831	9.19105	1.60047	3.25834	11.9044	13.6954	9.87534
2	53	73	162	27.82			3	5	5	3.94994	57.9601	44.7074	63.7783	60.5256	58.4635	58.9303	58.5529	60.4878	62.5696	57.3173	3.94994	57.9601	24.0358	13.4201	6.25745	14.568	31.0092	30.1663	32.044	34.7725	27.6896
2	46	65	165	23.88			3	3.2	3.2	3.8687	53.4203	45.7869	60.207	58.461	55.3869	51.4978	49.8467	49.8425	55.9276	58.3102	3.8687	53.4203	7.47536	24.9691	30.2066	27.1666	21.2947	14.6533	7.58248	33.8781	46.1624
2	53	68	163	25.59			3	0	0	4.18046	55.4497	44.2332	52.0968	65.5726	65.1037	61.8507	62.1827	62.8168	52.8307	51.4347	4.18046	55.4497	23.6095	21.0703	2.21137	4.80623	14.6511	33.4424	44.8709	24.6484	33.9086
2	51	70	171	23.94			3	6.1	4.9	6.42382	53.5255	51.1419	65.0304	64.4174	58.0153	50.1492	45.0601	44.1227	59.4841	69.5897	6.42382	53.5255	4.76708	24.6219	26.7394	22.5611	19.8632	23.6609	23.1904	29.7878	40.2678
2	54	54	156	22.19			3	0.8	0.6	6.5773	52.7247	42.889	50.6468	58.131	54.3093	53.2418	51.7729	49.8622	56.7243	55.3612	6.5773	52.7247	9.92032	16.8062	8.08052	3.29816	3.11316	16.2494	27.1876	37.2306	26.2464
2	36	55	168	19.49			3	0.1	0.1	7.18927	48.5393	50.6925	62.1021	58.2441	50.7404	46.7048	44.0497	39.1095	38.1155	38.3209	7.18927	48.5393	21.425	12.9563	2.20436	18.8718	22.2502	24.743	18.1049	3.6792	16.3519
2	35		170				3	2.5	0.2	6.00615	53.6158	52.6384	67.5236	60.8478	52.662	46.1004	44.4203	50.0937	61.4772	80.4545	6.00615	53.6158	21.6449	6.68027	3.346	4.47076	15.897	24.0245	34.9773	48.299	75.968
2	58	77	172	26.03			3	0.9	0.5	8.60983	46.6428	53.1086	58.9584	57.8951	51.462	44.8603	40.3348	38.7309	45.3056	55.7288	8.60983	46.6428	4.04475	28.8702	22.4774	20.4147	15.6789	11.7405	4.26183	5.39411	6.77227
2	36	74	180	22.84			3	1.3	1.2	6.7486	54.6737	52.6349	75.2302	73.9585	62.6487	52.7285	44.7998	38.1919	44.2183	34.7476	6.7486	54.6737	13.94	41.7475	45.5729	30.6357	15.5628	15.0658	16.8556	19.6374	16.5257
2	45	55	160	21.48			3	0.1		8.10859	57.9401	48.243	68.0654	66.2981	56.2054	52.3748	55.0102	62.2107	77.3482	88.6203	8.10859	57.9401	3.6949	12.3377	7.89541	12.4806	13.2623	14.9962	18.3724	34.0882	45.8819
2	43	86	178	27.14			3	7.1		4.19644	43.128	51.9614	54.1315	42.9678	36.0351	35.0623	36.6071	41.7998	48.4296	72.5058	4.19644	43.128	23.8874	1.84958	0.254324	2.9138	2.34743	3.72488	13.4663	31.2811	72.5058
2	49	64	168	22.68			3	0		6.90451	50.6967	49.0393	50.1922	55.4735	51.8744	49.3019	47.1261	49.9371	57.1204	32.0238	6.90451	50.6967	7.93248	4.48512	22.1458	35.4668	33.9943	27.7616	25.6798	33.4665	28.9458
2	48	68	160	26.56			3	7.4		8.77961	49.1627	50.2949	59.9976	52.6861	46.5349	44.1424	44.1374	51.7274	63.3936	87.0066	8.77961	49.1627	36.0504	32.8529	11.7539	1.15674	5.82615	18.1223	32.1886	36.9834	53.7799
2	50	78	174	25.76			3	8.9		7.91658	48.6108	55.7559	56.8543	58.815	50.3852	48.0736	45.9821	40.2963	47.3263	66.0794	7.91658	48.6108	22.8038	16.904	1.70008	7.38752	9.08033	14.6438	10.6283	2.9967	34.9538
2	53	60	163	22.58			3	7.1		3.69526	57.5228	53.7837	60.5551	59.2178	58.4204	55.8794	51.8742	49.8822	57.8259	56.7663	3.69526	57.5228	5.85853	17.8369	25.2916	25.4748	24.8304	18.1406	9.87198	8.20279	41.7585
2	40	65	160	25.39			3	7.8		2.38875	53.5623	46.1285	49.9607	55.8195	62.9506	67.5673	70.7318	68.8211	66.8711	50.7718	2.38875	53.5623	19.6148	7.38991	26.5749	40.2565	51.5341	53.9143	32.9691	9.27305	6.71409
2	38						3	1.3		5.86814	49.7629	47.5359	66.6356	55.3949	45.7118	42.4823	42.0794	49.448	59.9821	52.709	5.86814	49.7629	3.58103	0.547023	9.95233	16.8408	15.6866	17.955	32.6069	37.0128	14.1492
2	40						3	1		2.79223	54.9792	53.0556	55.0977	57.9432	55.7374	53.7834	53.2929	53.9395	47.519	79.667	2.79223	54.9792	17.9563	7.38355	5.90081	2.60436	15.5972	25.6047	34.4492	21.2689	56.9957
2	45						3	0.7		7.73892	45.5042	35.7599	50.6848	56.7293	48.6559	43.0017	40.3614	41.7313	46.8678	35.1902	7.73892	45.5042	10.0381	8.58082	5.72472	3.77159	0.548468	5.20901	11.9532	20.6666	28.9195
2	46						3	1.8		4.63146	50.8994	43.9071	59.0202	55.6857	49.1271	43.2017	39.5686	44.7913	62.6061	89.5228	4.63146	50.8994	2.28839	16.6305	22.9674	16.1039	11.0783	13.2473	10.053	17.6933	78.4001
2							3	2.8		3.07012	51.0353	41.6375	55.4979	53.8871	53.4004	54.3567	55.2931	60.0878	68.9655	81.9785	3.07012	51.0353	14.8243	12.2297	14.2322	20.6144	21.3818	20.0727	20.863	21.4128	51.9622
2	53						3	6.7		4.30295	55.5711	48.2598	65.9649	59.3612	52.7265	49.378	48.5705	54.5973	66.437	86.8376	4.30295	55.5711	16.3922	2.93196	30.3862	36.8278	32.9718	31.3781	33.5729	40.7604	86.8376
2	31						3	4.6		2.53422	52.3067	46.6642	53.7761	51.6914	56.6094	54.1476	54.8547	56.7049	53.5724		2.53422	52.3067	14.4093	19.6528	25.6178	29.3696	15.9361	7.62804	10.2032	18.4644
2	33						3	7.5		2.42119	55.4986	46.6644	59.6519	58.4147	58.3538	59.8559	61.5888	66.3001	41.6401	17.0351	2.42119	55.4986	8.25696	26.251	25.4548	27.264	32.3415	38.6534	48.7789	25.6882	1.188
2							3	9.5		7.58917	39.938	52.5335	62.9452	47.7572	35.9907	33.6357	33.4109	38.2064	50.9741	68.5146	7.58917	39.938	4.89331	2.97189	7.34911	11.0254	10.5142	10.8657	1.19743	16.8183	22.8716
2							3	5.2		5.31237	47.3272	39.2376	54.4945	49.47	46.2793	44.7351	43.8124	45.5264	60.3713	86.4212	5.31237	47.3272	7.17591	0.0202422	12.1031	9.92578	5.21057	0.865776	9.24444	31.0912	79.7837
2	38	60	169	21.01			24	0.2		4.81062	50.5235	51.7217	48.2371	45.885	51.343	52.7754	53.617	59.8458	64.7007	43.3807	4.81062	50.5235	12.8327	11.6416	7.58328	4.21613	4.19393	6.18068	7.79592	35.7687	13.5368
2	30	69	175	22.53			24	1.7	1.6	8.25054	48.3108	49.2583	59.9669	64.0867	51.5618	46.3331	42.0365	41.1438	50.0475	51.9844	8.25054	48.3108	2.68616	1.00569	4.54536	21.4365	24.6681	17.2753	3.95718	5.13334	34.6056
2	40	60	157	24.34			24	0.5	0.3	4.07411	50.6673	45.6032	51.936	50.5915	49.6119	51.3913	53.6574	54.0659	58.6813	59.9942	4.07411	50.6673	2.30389	2.56018	2.69023	8.6852	12.4662	15.2194	18.157	19.5086	8.44706
2	42	67	164	24.91			24	7.9	4.8	9.06625	42.0797	45.2083	54.4331	56.0507	49.3292	41.6151	36.3467	34.4292	37.2571	32.0928	9.06625	42.0797	15.9447	18.9082	12.6055	9.79119	7.038	4.64062	3.26095	11.2095	13.2415
2		55	168	19.49			24	0	0	9.40411	64.0489	45.786	59.8602	69.2144	70.7657	67.2796	64.1801	61.5604	64.2082	75.9753	9.40411	64.0489	1.52623	29.4425	56.4778	61.5151	58.5361	54.9168	54.6377	55.6544	23.3814
2		65	168	23.03			24	0.3		3.07437	58.0336	46.2713	59.0929	63.2967	65.4882	65.569	63.4777	63.2406	60.3434	94.4366	3.07437	58.0336	4.27606	11.075	7.23997	14.4027	1.09199	4.11418	3.68434	2.8521	76.3365
2			170				24	7.7		9.05007	51.9776	52.1234	61.9969	59.9365	53.3726	48.9359	48.0768	48.7277	57.7666	66.1944	9.05007	51.9776	6.07383	16.8698	19.3347	17.5731	15.533	16.1986	18.417	34.4902	23.0414
2	41	60	168	21.26			18	1.1	3.5	8.56806	52.8729	43.1287	57.7807	49.0597	44.5029	48.9289	51.5556	57.3101	67.5049	77.2907	8.56806	52.8729	4.77074	30.6866	15.4268	15.3412	23.0176	24.5454	31.1708	44.3612	74.8796
2	60	88	164	32.72			18	0.2	0.1	3.6703	57.0468	51.1234	60.1286	61.9642	55.1232	52.3451	56.0927	59.8738	59.1733	62.3288	3.6703	57.0468	42.3202	41.3649	29.7276	27.5808	23.1806	31.5095	25.3156	8.0965	28.0694
2	57	73	168	25.86			18	1.8		6.57959	46.568	54.5055	55.8598	50.686	40.6448	41.0814	42.4184	46.6347	54.8022	68.1558	6.57959	46.568	5.73369	9.01452	4.668	4.86301	1.7259	5.86483	6.06704	3.78556	29.2609
2	40	75	173	25.06			18	7.8		8.15235	46.4306	53.6949	58.1369	56.4816	45.8727	41.4051	41.0278	44.1864	55.5033	53.5814	8.15235	46.4306	18.746	17.853	22.21	23.6725	23.9431	22.4225	20.5636	20.9394	8.42556
2	39	58	166	21.05			18	0	0.1	6.20776	48.4996	44.4507	49.3091	50.0617	48.2719	45.9704	45.8988	49.0907	59.7301	70.7348	6.20776	48.4996	3.77946	13.9963	29.067	26.0091	17.168	9.36517	5.41992	26.0585	52.4468
2	48	52	163	19.57			18	3.6	5.6	7.14535	47.7237	57.0264	52.8471	41.8274	40.9009	42.0843	43.8858	49.2635	54.9385	56.2919	7.14535	47.7237	40.7751	6.51913	3.03738	1.06617	5.06775	10.3664	17.1987	17.2624	0.168467
2	46	75	176	24.21			18	7.6	6.6	8.22418	46.5755	45.3935	54.9477	50.8656	45.3079	41.2724	41.8847	44.3783	52.1952	62.1529	8.22418	46.5755	25.6277	32.8119	15.2492	14.9831	14.4569	15.3316	12.8664	9.58272	2.63134
2	40	69	173	23.05			18	4.2	5.1	5.91026	57.9366	64.7271	66.8725	56.1283	51.684	51.6903	52.5782	54.2381	55.0041	55.912	5.91026	57.9366	36.5687	27.2916	10.0885	19.8219	28.067	34.0757	36.3196	33.7373	11.5198
2	52	68	169	23.81			18	5.2		9.47993	52.5807	52.3893	71.153	67.8431	58.3153	52.4432	48.9792	47.9185	46.6068	36.6714	9.47993	52.5807	11.7723	20.724	29.9478	33.7934	32.6329	36.6564	40.444	28.8942	8.58483
2	36	64	164	23.8			18	5	0.5	7.21642	55.7323	54.081	53.2554	52.8651	54.7087	57.635	59.4645	57.9877	57.1156	49.2426	7.21642	55.7323	24.0235	3.41857	20.9809	35.4209	41.604	39.8324	45.0139	39.2605	15.9533
2	60						18	4.8		8.19308	47.9582	58.8519	67.328	60.1212	46.5691	42.8894	40.639	42.8168	51.4217	57.0244	8.19308	47.9582	20.9338	2.63166	0.28451	5.53856	7.49831	7.62551	2.05467	6.85351	23.1087
2	34	59	167	21.16			18	7.7	6.1	4.30756	54.2103	49.4997	52.2931	58.0364	57.8974	56.0121	55.6097	55.444	51.8418	58.2811	4.30756	54.2103	6.78687	8.10206	21.0587	24.7356	23.7294	27.2845	27.7132	24.0668	40.08
2	62	80	162	30.48			18	7.8		13.4567	43.0972	55.2117	49.2644	53.0307	49.8631	44.7806	41.543	38.0916	42.6429	54.9498	13.4567	43.0972	31.4551	12.7785	11.9266	12.1391	4.23723	1.3919	3.50475	16.8057	29.0475
2	41	73	168	25.86			18	0.1		5.84299	51.0831	46.2335	55.4438	56.3245	45.2907	43.8157	45.7264	54.2641	62.2775	70.7545	5.84299	51.0831	24.4535	37.32	5.82016	10.0746	21.2638	30.1552	43.3465	51.257	65.7223
2	40	65	158	26.04			18	5.4	2.6	7.55889	46.7385	46.8182	48.3086	52.1931	46.4365	43.1891	42.6399	46.7469	55.6635	52.9267	7.55889	46.7385	27.8481	15.8021	21.2745	22.3241	15.6485	9.00417	3.01528	7.59205	30.8373
2	50	62	168	21.97			18	2.8	5.1	6.91356	52.5278	50.5984	56.725	57.3114	52.4786	48.5777	48.819	49.705	54.0777	45.8685	6.91356	52.5278	17.3867	20.9592	18.9336	18.8279	20.5825	20.6791	17.5669	24.0994	0.73215
2	56	66	168	23.38			18	7.8		5.03477	45.3993	43.5975	47.0654	44.544	42.8386	44.1627	47.3479	49.9157	40.3467		5.03477	45.3993	11.2528	10.6058	1.15836	0.377443	3.68396	6.01729	1.33875	11.7302
2	39	62	173.5	20.6			18	4.8	3.4	2.83297	65.4869	57.0422	69.5186	67.1908	64.843	62.2578	62.1435	63.1457	57.9263		2.83297	65.4869	29.4914	21.6231	6.98135	16.4318	20.0342	27.976	39.4448	29.7908
2	42	51	164	18.96			18	0.6		6.07185	54.6508	58.9627	63.9944	54.7271	50.3226	45.7877	48.683	51.8797	57.8718	49.4341	6.07185	54.6508	38.7368	50.772	19.7144	5.75332	0.706749	0.806598	14.737	21.2408	0.10087
2	50	72	160	28.13			18	0.3	1.7	4.79492	50.6924	47.9307	59.2687	52.9056	46.5786	44.7086	43.5835	46.977	57.3721	64.5336	4.79492	50.6924	18.2206	14.2461	13.0569	8.1151	4.61626	4.23118	18.4792	40.86	63.3871
2	29	67	169	23.46			18	7.2		4.32311	49.7065	41.3289	65.2893	60.5199	47.8331	42.3141	45.0753	51.2006	58.3555	99	4.32311	49.7065	3.78687	27.6379	18.6735	9.02686	11.0879	14.9662	22.7045	48.7045
2	28	68					18	0.2		5.3965	53.3625	48.3793	57.7246	56.3395	50.8391	49.6577	50.1928	55.6585	65.4804	58.2847	5.3965	53.3625	7.17287	3.01617	0.90914	4.00221	5.12328	5.30597	6.89377	4.94226	10.1113
2		60	167	21.51			18	6.2	1.3	9.93176	46.2604	39.1931	46.569	47.8635	46.2396	46.1059	45.8258	45.8787	47.3526	50.0913	9.93176	46.2604	0.0210015	4.05951	2.97237	12.3373	16.5166	18.0223	17.1906	0.448113	8.36747
2		70	169	24.51			18	6.6		3.78644	58.3053	42.1023	56.4477	65.1005	65.9085	65.1146	65.458	66.4307	63.9433	62.7542	3.78644	58.3053	21.2326	17.5077	18.055	8.33277	1.8911	1.43741	11.911	32.392	62.7542
2		78	154	32.89			18	0		6.18293	43.1208	41.9144	46.1491	40.7177	38.566	41.1618	43.2768	47.56	54.6148	52.5898	6.18293	43.1208	27.6637	8.41081	12.3578	14.7292	24.4792	30.0872	35.42	33.8607	20.7241
2	52	92	170	31.83			18	3.6	2.1	7.32774	54.2906	57.557	62.6223	64.654	53.4411	46.8264	48.6685	50.1164	61.892	57.4689	7.32774	54.2906	3.74455	43.5517	49.9169	29.4379	16.7782	22.6547	28.4049	18.8733	29.5898
2		78	171	26.67			18	4.8		5.73754	38.8743	41.4871	38.4152	37.4563	36.2527	38.1787	40.6563	45.2738	42.216	73.409	5.73754	38.8743	20.9771	12.2466	20.3303	9.22323	1.00355	5.08388	7.24455	5.24461	41.3419
2	33	57	168	20.2			18	7.1		6.47968	46.9179	65.0652	69.9936	55.0827	39.5035	34.5378	35.6782	42.3227	49.5612	61.5901	6.47968	46.9179	26.5643	11.8166	7.56235	6.08938	1.44137	3.27104	13.9817	13.5936	61.5901
2	54	78	170	26.99			18	2.8		4.93646	46.5467	48.035	58.3293	51.692	42.5231	40.1962	40.022	41.9915	47.197	95.3941	4.93646	46.5467	11.4153	7.68685	17.0118	27.0049	23.4719	19.255	11.8796	15.4601	95.3941
2	53	55	157	22.31			18	1.2		3.83265	48.7462	48.7081	51.3775	47.8726	45.3251	45.7467	47.1486	51.7144	61.9194	31.7036	3.83265	48.7462	16.6353	0.509548	11.3045	7.02555	7.7272	4.94446	5.60023	11.4703	31.7036
2	41	67	170	23.18			18	3.1		4.26428	52.9217	43.2283	52.9035	50.9783	55.5913	51.7565	53.5013	56.7152	53.0225	65.5573	4.26428	52.9217	21.1971	39.4904	23.6823	26.0962	1.60422	15.6607	31.2142	33.5379	65.5573
2	42	64	170	22.15			18	0.3		4.84886	47.8868	45.2626	68.2278	57.5516	39.5843	38.0244	40.3691	46.404	50.7274		4.84886	47.8868	7.74419	23.3176	21.6808	1.25598	11.0378	14.9922	16.598	8.08556
2		56	167	20.08			18	4.8		3.33333	54.0345	48.7027	60.6062	52.0064	51.3326	51.8661	54.1019	59.0791	66.5119	52.4516	3.33333	54.0345	12.0059	9.14793	5.95965	1.27375	0.916739	12.761	9.15734	14.9214	52.4516
2	63	58	163	21.83			18	0		14.8299	37.2933	47.2041	64.4461	61.0197	59.2996	51.7175	41.5108	33.5316	35.8815	22.3769	14.8299	37.2933	1.28789	15.026	12.2183	7.20801	12.1182	22.3362	17.5435	10.148	1.37609
2	41	69	160	26.95			18	5.1		5.13023	40.6	50.1536	56.3531	34.7526	32.7525	35.6543	37.1379	40.0261	45.2793	42.848	5.13023	40.6	7.57265	4.53918	0.0592122	8.62944	17.1489	19.0672	17.1177	14.1617	21.8081
2	34	65	168	23.03			18	0		2.72258	60.3149	59.2961	62.7566	59.8927	58.5818	56.1247	57.4642	52.7244	45.5001	47.1461	2.72258	60.3149	50.9971	41.8546	0.668141	8.86258	21.3401	23.2649	23.3569	11.4141	47.1461
2	59	66	164	24.54			24	6.4		7.064	55.5282	44.4982	48.9131	55.9563	57.9587	58.9787	59.0394	59.7181	59.1931	58.0861	7.064	55.5282	12.9455	4.50995	15.3956	20.9027	25.6746	30.2669	34.6362	36.0056	13.0179
2	49	60	161	23.15			24	1.2	0.3	9.75577	54.2481	50.8385	57.0037	49.8211	44.8671	47.7081	52.8053	59.4963	66.051	64.6517	9.75577	54.2481	18.0406	3.62605	10.3274	23.2642	36.4431	47.9272	57.4044	65.0612	64.6517
2	43	57	160	22.27			24	6.7	7.1	7.03693	44.4161	50.6262	54.8294	41.5705	39.3926	42.0691	44.9825	47.6305	54.4712	44.6059	7.03693	44.4161	27.7316	36.7838	11.6387	3.87398	10.3783	11.3798	8.78656	2.5969	19.6585
2	55	65	165	23.88			24	6.6		5.16798	47.9636	55.0886	60.4052	46.222	44.6563	43.6152	43.6524	47.293	50.3004	36.5478	5.16798	47.9636	5.59094	34.7177	19.9337	21.1186	14.3389	9.1103	13.1869	18.0527	36.5478
2	55	68	169	23.81			24	0		5.82338	41.904	53.2704	51.3453	44.1402	38.4959	36.2665	38.9723	43.3227	53.2941	73.8332	5.82338	41.904	31.136	1.64272	1.0205	5.29149	7.53129	6.35514	10.0776	14.2892	39.2189
2	51	79	165	29.02			24	4.4	1.8	7.64983	47.8994	45.4646	52.2662	53.5808	51.0961	47.3025	45.2331	43.6539	43.9189	48.1072	7.64983	47.8994	12.5772	13.9198	15.366	13.2459	10.941	9.03144	8.28869	1.49268	7.32412
2	51	70	156	28.76			24	1		4.18508	47.957	47.776	46.8993	46.6103	47.2974	48.0154	50.0806	54.322	56.5449	67.7056	4.18508	47.957	18.7096	1.66301	3.18843	0.613933	2.21171	0.424222	2.3538	6.95214	55.6209
2	45	69	167	24.74			24	8.5		8.78009	47.5682	44.1497	50.6078	54.7828	50.5326	45.2216	41.1982	44.537	60.4496	43.3294	8.78009	47.5682	10.5518	7.49725	8.81389	5.84684	1.79949	3.02465	9.46294	29.1619	7.78918
2	29	66	168	23.38			24	1.8		8.68784	48.3292	49.1528	58.4585	59.3804	51.009	44.7465	41.1657	43.3268	54.4548	65.059	8.68784	48.3292	20.4149	43.5928	36.3236	27.6734	19.5901	17.0017	10.5863	21.354	15.2112
2	38	52	163	19.57			24	0.1	0	5.38025	47.9641	49.2698	59.9866	51.3306	40.8499	40.4947	44.6964	52.1453	61.1746	54.7617	5.38025	47.9641	11.2472	20.8464	8.32077	2.36324	3.74799	8.37722	16.5878	33.4323	11.1497
2	48	54	156	22.19			24	1.9		7.35412	52.9157	54.852	51.6225	54.2853	51.4686	50.842	51.5389	54.4474	56.8668	42.6775	7.35412	52.9157	18.5404	14.093	25.2428	26.993	35.0079	39.2844	39.7791	38.3765	20.6187
2	29	64	165	23.51			24	7.2		5.92479	55.3551	57.8606	64.5028	55.3239	53.0891	52.4055	52.401	54.8668	56.5585	56.48	5.92479	55.3551	38.417	26.1876	34.8758	40.9526	41.0332	39.6605	37.3785	22.9276	56.48
2	29	60	168	21.26			24	3.3	2.7	12.1684	41.6368	68.7378	48.6502	45.9544	42.2155	38.5699	37.3449	40.998	49.9527	37.016	12.1684	41.6368	47.0995	20.171	5.14176	2.46534	2.69351	9.48592	14.2376	7.86477	20.6998
2	27	50	167	17.93			24	1.9		4.94884	52.5044	52.4901	60.3908	48.6366	47.907	51.5521	54.1662	60.3249	65.1113	35.2109	4.94884	52.5044	33.8359	33.2239	21.6598	29.909	39.532	42.0157	47.8754	55.2638	35.2109
2	45	64	175	20.9			24	9	4.6	7.22189	46.6677	47.9956	57.2571	51.9456	45.5074	42.296	41.5173	47.3289	48.11	46.6635	7.22189	46.6677	24.9771	27.501	23.4129	11.4305	10.4176	2.85424	3.40637	0.226483	40.0272
2	29	74	165	27.18			24	0	2.2	7.73038	69.0852	55.0726	63.4642	65.3331	65.5219	67.9647	71.2232	76.7357	84.0623	91.0427	7.73038	69.0852	17.6621	14.7556	23.5141	9.05731	14.0148	28.8331	49.411	62.1933	73.123
2	26	75	175	24.49			24	1.1		9.32734	54.0197	51.3696	69.9059	63.8643	59.071	52.8889	47.2308	50.6014	59.6241	53.3498	9.32734	54.0197	11.1676	30.7231	41.2541	47.2079	42.9762	37.8633	43.0792	48.0616	9.24694
2	31	67	165	24.61			24	0.3		11.9094	44.0087	51.0989	62.3654	59.4808	52.7725	44.6699	37.8349	34.3897	48.9915	77.6718	11.9094	44.0087	31.541	20.6133	1.25983	2.01065	2.93592	2.34227	7.5659	32.5127	73.3762
2	26	75	170	25.95			3	2.6		3.63422	50.8719	55.6905	60.3912	49.715	42.4793	39.9387	40.1735	42.8853	52.214	63.6835	3.63422	50.8719	11.1257	30.9053	30.7226	15.1373	6.47836	1.44393	11.3021	27.9312	60.5029
2	49	75	173	25.06			3	5.2		1.96542	62.8757	57.4734	73.3143	67.9076	63.1964	51.8858	50.1715	50.7942	49.0764	91.0588	1.96542	62.8757	15.4659	23.589	9.54101	11.8445	4.72063	5.10841	1.27974	0.700608	91.0588
2	39	72	168	25.51			3	5.1		8.50045	43.1801	51.2296	65.3754	59.1386	44.2131	39.1339	35.4984	35.4688	42.2204	48.9043	8.50045	43.1801	17.5062	0.921637	8.99894	1.51206	2.41247	1.82842	13.537	25.2208	16.92
2	35	79	176	25.5			3	0		3.50152	50.9601	51.2345	66.2848	54.3246	44.5379	39.9185	38.9871	39.717	40.8476		3.50152	50.9601	2.0685	23.8998	13.08	3.47437	0.944534	1.30223	1.99134	3.46265
2	58	60	163	22.58			3	7.5		3.21331	59.0532	60.5853	69.1225	58.3266	46.3749	46.2193	50.5537	54.4365	61.6302		3.21331	59.0532	35.6243	52.9145	38.0056	11.4591	1.9017	7.78273	21.6552	26.6423
2	50	75	170	25.95			3	2		3.41307	57.569	52.96	65.166	55.3245	53.4374	53.622	60.0574	67.5037	54.221		3.41307	57.569	3.39385	32.8451	28.8467	28.1622	26.5587	31.2619	36.8308	8.98528
2	37	56	169	19.61			3	3.7		4.54096	68.7787	51.4701	73.1642	70.2029	70.3917	69.5723	68.9104	69.094	68.6096	55.1532	4.54096	68.7787	12.7136	51.4493	54.8928	55.5794	53.3215	50.4195	46.1861	51.4485	55.1532
2	54	69	164	25.65			3	0.1		2.52984	55.8411	50.2162	59.6906	60.882	58.6261	54.6819	58.2902	55.2683	42.5472		2.52984	55.8411	6.03184	21.594	30.3512	23.5063	12.5588	4.61124	24.6126	24.888
2	41	72	165	26.45			3	0		7.24834	55.5581	46.5347	59.0736	65.3825	60.0082	53.514	51.8789	51.9691	54.377	73.3808	7.24834	55.5581	15.2436	37.2077	36.2625	38.9498	35.7498	34.0994	28.3342	38.2686	67.7068
2	46	61	163	22.96			3	2.3		2.15433	57.6953	57.9711	60.7605	53.4019	56.487	58.6336	61.7456	54.3106	45.0023		2.15433	57.6953	5.89743	1.77194	9.40561	1.68938	8.93125	13.2417	7.95885	15.4779
2	52	58	160	22.66			3	5.2		3.83824	57.6119	49.135	72.4141	60.7051	54.0863	49.5964	48.9223	50.408	47.2454	26.3742	3.83824	57.6119	11.5215	42.275	43.636	33.9307	27.7859	25.4256	21.4974	3.55606	4.6491
2	28	65	160	25.39			3	7.3		4.32961	53.0753	55.5299	66.5933	53.9529	43.8296	41.0966	42.7286	43.8121	51.7731	80.9736	4.32961	53.0753	32.526	36.0629	19.9611	9.97131	7.13026	4.81807	0.139915	11.0053	80.9736
2	31	67	172	22.65			3	0.3		2.61626	52.5092	49.8401	60.3375	49.3322	46.4203	50.8586	57.5478	53.8585	45.5184		2.61626	52.5092	0.51826	29.044	22.8506	22.1308	29.9726	36.6264	33.1522	17.5944
2	44	60	168	21.26			3	1.6		3.44034	66.4812	61.1436	76.1409	75.9341	66.2464	59.8921	58.835	63.7628	75.9142		3.44034	66.4812	44.6833	50.8854	50.8388	41.0352	36.4287	41.2722	50.47	54.1609
2	60	60	162	22.86			3	0		4.35505	55.1088	53.7414	61.4742	57.9189	52.7145	49.67	50.3162	54.7664	64.0511		4.35505	55.1088	26.7783	34.5738	41.2266	43.5955	40.8082	40.0785	42.4694	56.9956
2	61	83.5	171	28.56			3	0.1		5.95543	49.9427	37.708	49.46	67.0624	61.471	55.834	48.1382	44.2132	55.0923	67.1315	5.95543	49.9427	0.370353	7.89333	37.3207	19.9929	12.7364	5.78741	9.7988	27.5041	24.9044
2	39	71	180	21.91			3	2.5		5.38693	52.4706	54.7216	75.5472	60.3032	45.5909	40.9378	42.1537	51.3204	63.2504	73.4412	5.38693	52.4706	5.87255	43.0607	38.2881	27.9146	22.0309	22.6568	28.5163	44.1987	21.5722
2	59	60	158	24.03			3	4		3.89174	48.3044	54.2519	56.0011	45.9108	43.4578	43.1352	44.5641	48.245	59.7984	82.3671	3.89174	48.3044	42.8915	23.9045	18.8253	17.3095	19.1892	22.8036	26.7976	47.3965	41.6396
2	30	64	160	25			3	0		1.6297	47.6486	55.2976	45.5657	36.2253	34.109	41.5886	46.6221	48.8028	67.0154	99.0439	1.6297	47.6486	46.6524	12.8525	4.75813	14.0702	22.1041	30.5017	34.8994	47.6573	99.0439
2	61	85	162	32.39			3	3.1		4.29833	50.9047	46.4322	61.5065	51.7794	48.2459	47.0823	47.5609	46.1841	44.6759	39.5125	4.29833	50.9047	18.7036	9.19636	8.28746	9.98331	14.6698	19.256	16.1987	3.25201	5.66487
2	60	58	170	20.07			3	2.1		4.2726	51.5971	58.808	61.5905	48.5892	45.2273	47.2903	48.6709	50.9491	46.4529		4.2726	51.5971	14.8235	18.479	16.2108	11.3411	13.2588	18.2409	11.9048	1.0561
2	51	56	163	21.08			3	2.6		3.62854	38.2106	54.0159	57.3257	30.3033	31.588	42.6883	48.6781	55.6963	57.7465		3.62854	38.2106	10.3872	0.52749	5.5595	1.63762	4.63637	3.95191	1.8385	22.8535
2	55	55	168	19.49			3	0		4.66634	55.5183	57.0245	52.88	57.6943	56.2864	53.4402	49.2639	50.2376	45.1984	44.0814	4.66634	55.5183	25.5532	17.2312	48.5249	52.8397	46.2019	35.9082	26.8661	3.93872	44.0814
2	47	57	168	20.2			3	5		3.00078	59.7953	63.8586	63.9459	54.0864	53.9372	56.9707	59.9652	62.9321	64.3138	54.245	3.00078	59.7953	21.9561	14.9448	24.5276	22.5232	25.9383	28.9818	34.4714	47.5319	54.245
2	29	75	175	24.49			3	1.1		3.99405	51.2669	74.0941	56.8095	45.8007	42.3059	43.5379	44.3145	48.2256	62.9216	59.0848	3.99405	51.2669	67.0315	38.7737	10.5223	11.7255	8.71353	1.77866	11.1841	44.7189	54.0813
2	29	75	178	23.67			3	0		4.35258	56.8967	59.1205	69.7074	60.9327	50.1218	44.7903	45.3377	48.8841	58.0429	52.9589	4.35258	56.8967	20.3634	42.8359	36.4458	22.2369	16.9874	15.0637	14.171	0.65729	42.587
2	44	90	178	28.41			3	5.1		2.87209	59.7401	51.9329	67.3771	65.942	55.2162	48.0329	48.1138	51.8333	46.9879	38.0531	2.87209	59.7401	9.22907	38.9287	54.111	38.7197	28.432	27.9822	28.1402	3.75325	12.8746
2	48	86.5	163	32.56			3	2.6		2.50895	54.947	55.366	57.3687	51.5184	51.1232	51.5992	53.0609	59.7267	56.216		2.50895	54.947	37.8154	21.9872	23.5414	19.4788	25.199	28.6	31.5088	7.75681
2	43	56	166	20.32			3	6.4		4.85405	64.1333	67.8713	84.5274	69.736	53.5332	48.6546	46.4328	50.1523	49.8205		4.85405	64.1333	60.0015	78.9775	61.5921	46.4765	40.5975	33.0517	36.8326	34.7071
2	46	65	170	22.49			3	7.2		4.81556	57.318	55.1281	76.3528	71.7278	54.5198	45.1345	40.4859	40.832	49.1508	53.0286	4.81556	57.318	9.58611	51.1171	36.2509	12.2092	0.0106673	5.78311	3.1867	6.4425	42.0458
1	19	58	175	18.94	2	1	9	0	0	7.07976	53.5427	36.6377	47.1581	55.8427	58.568	60.4743	62.1451	62.4239	58.3008	46.7628	7.07976	53.5427	9.21886	6.35778	27.2794	35.922	40.1864	41.3635	40.8767	40.6304	25.3589
1	30	82	176	26.47	1	1	9	1.46		7.66111	53.6013	33.2624	47.4108	58.5588	61.3648	61.4121	59.5193	57.766	61.1952	65.5807	7.66111	53.6013	27.0463	19.2217	7.72026	6.44064	4.61975	1.42092	1.92656	21.6479	59.8657
1	49	89	171	30.44	1	1	9	0.63		4.24194	40.8978	24.3258	35.4437	42.5303	48.2623	51.209	51.8317	53.2105	49.7618	43.08	4.24194	40.8978	6.28908	6.30876	6.94868	12.2688	13.0549	12.4181	10.035	2.85839	8.70225
1	30	83	177	26.49	1	0	7	5	5	2.36718	54.8755	39.9111	50.2894	66.163	72.2769	74.8338	75.567	74.5886	71.5068	70.7843	2.36718	54.8755	37.9061	35.2005	29.7173	32.7586	37.367	33.1977	29.891	31.5116	30.7005
1	37	101	182	30.49	2	0	8	0	3	7.81616	47.6398	31.4942	40.223	49.2382	51.789	50.7875	48.7023	47.0735	51.3364	57.0448	7.81616	47.6398	15.124	28.0963	33.6635	32.0127	26.7645	19.7918	14.5349	17.5599	22.1194
1	33	88	188	24.9	1	1	10	0.21		6.37177	42.6948	24.3197	39.9864	41.6574	40.1178	43.6998	46.7899	49.2126	51.9822	52.7994	6.37177	42.6948	10.118	0.289458	6.73588	2.26268	3.15186	4.00597	5.73844	11.1003	5.98994
1	30	83	182	25.06	1	0	8	0.94		5.46668	54.1979	26.0633	41.428	58.3392	62.838	61.254	58.4972	53.8092	49.9661	56.4284	5.46668	54.1979	17.7528	9.10778	48.1742	56.0748	53.2949	47.6437	36.9385	16.7609	26.9319
1	60	69	183	20.6	1	1	107	2.4		9.84983	43.4771	24.0622	39.9214	54.2327	49.7693	41.9453	37.8674	41.7767	57.2293	60.238	9.84983	43.4771	1.81382	6.30039	12.7101	6.5123	2.39055	8.95336	14.1998	4.73018	31.9723
1	26	86	186	24.86	1	0	14	0	0	2.94762	45.7608	24.9667	52.7002	52.1346	50.3583	50.9112	54.1543	61.4291	73.48	78.021	2.94762	45.7608	8.61905	16.1282	9.61143	6.82573	4.16308	6.93883	13.908	31.3738	46.956
1	32	90	184	26.58	1	0	13	0		2.6479	43.1328	26.7522	51.1954	57.3331	56.0911	59.5554	59.3131	59.2252	64.1469	41.7265	2.6479	43.1328	9.57383	4.44753	0.601742	5.65674	14.6776	22.9251	34.9167	49.1665	0.850243
1	26	84	185	24.54	1	0	7	0	0	5.32072	48.5274	29.5363	57.1196	50.1903	45.0733	46.2176	49.7669	56.6071	63.7542	50.2997	5.32072	48.5274	22.439	35.4851	21.913	20.7069	26.7643	33.8735	42.459	37.0953	3.86155
1	49	80	181	24.42	1	0	13	0.1	0	4.67492	52.5922	44.7909	55.8546	64.2453	53.4488	52.1401	49.534	51.1526	61.0059	70.3253	4.67492	52.5922	41.2245	10.3349	18.5795	3.19525	0.995444	8.97991	23.0874	40.0222	39.3631
1	32	61	177	19.47	1	1	8	0	0	7.09324	47.7782	28.9404	41.7837	55.7217	60.3952	59.9373	58.0819	54.2036	50.1337	53.265	7.09324	47.7782	4.66703	6.46165	15.9291	20.7188	21.7411	21.6453	20.4509	25.043	29.3572
1	59	94	184	27.76	1	1	10	0	3	4.57256	47.0476	40.7383	41.5034	45.9312	52.4518	53.8727	56.424	60.582	54.8841	46.5264	4.57256	47.0476	28.9732	21.5833	7.29397	9.50252	5.75281	8.21785	17.4136	5.35627	28.4455
1	24	61	181	18.62	1	1	10	5	0	3.746	49.7567	42.5009	41.8804	56.5953	60.068	60.4601	60.9611	62.1069	64.9139	72.1934	3.746	49.7567	10.4901	1.38488	2.14667	2.15348	7.78102	9.13521	4.01594	11.3082	23.3612
1	35	97	193	26.04	1	0	13	0	3	3.72211	51.1184	60.0225	48.9921	45.4716	50.9443	55.4324	60.0994	64.4609	59.2121	45.2816	3.72211	51.1184	42.5183	8.12961	14.412	22.0441	24.7493	25.3417	25.8894	13.2962	19.7281
1	49	80	190	22.16	1	1	8	0	0	7.49043	54.6789	42.7741	52.6601	57.8505	58.2743	58.4341	58.7266	56.963	52.8547	55.7773	7.49043	54.6789	16.4139	7.35466	8.02171	10.878	11.23	10.3906	9.13311	1.17107	17.0387
1	29	91	180	28.09	2	0	8	0	0	6.33689	46.7864	33.1988	38.9825	48.3261	51.7133	53.453	53.7992	51.8706	48.8099	43.952	6.33689	46.7864	20.5231	17.5817	16.9146	19.6551	21.1001	22.8887	28.4646	31.1798	2.49898
1	33	92	177	29.37	1	1	8	0		7.97347	49.0416	56.7386	48.4052	43.7755	45.559	48.3727	50.0179	53.2057	61.9177	71.8232	7.97347	49.0416	37.8081	26.9718	12.5761	25.0287	25.4053	18.9639	0.50163	18.5267	42.6356
1	51	88	170	30.45	1	1	8	0	7	7.87396	48.2927	24.0097	36.6914	44.6949	48.1823	50.1405	52.2856	55.6757	69.3258	73.9748	7.87396	48.2927	13.8477	10.7562	4.66539	8.62931	10.63	12.4293	24.888	62.2608	72.9542
1	48	92	189	25.76	1	1	8	0		11.1808	50.7202	32.1811	41.5301	47.938	50.8408	52.9306	52.579	55.0475	53.9054	50.7137	11.1808	50.7202	29.7436	31.5644	36.721	34.0836	33.1387	30.8442	28.9985	22.6008	15.529
1	42	85	183	25.38	1	1	10	0	3	10.1485	53.3374	30.5854	37.2289	42.3748	47.7686	52.0555	55.7821	62.1869	70.6302	78.2688	10.1485	53.3374	24.9343	8.4074	12.5983	15.0194	17.0428	24.4468	43.5177	56.7299	71.7667
1	24	58	175	18.94	1	1	10	0.31		6.2718	47.2852	26.399	46.037	51.8108	50.6974	48.0798	46.3437	47.2446	49.0011	44.9816	6.2718	47.2852	9.44342	12.7189	29.113	34.5416	34.237	32.5104	29.5174	20.6592	6.03519
1	61	87	181	26.56	1	1	14	0.21		6.01869	44.6938	16.5772	38.7107	52.1382	43.9739	41.8341	42.7718	46.9024	49.7726	31.9091	6.01869	44.6938	0.110821	9.88238	22.9938	20.1104	20.3544	18.0299	10.9606	6.74978	2.04393
1	52	87	180	26.85	1	1	10	0.1	5	8.05065	45.918	28.2178	50.0588	52.208	42.4455	42.218	45.748	50.297	52.7387	45.9376	8.05065	45.918	11.0137	8.02638	4.26454	2.40889	20.5795	27.0207	24.5125	18.7994	7.47941
1	24	95	183	28.37	1	1	8	0		6.80739	49.0069	24.2055	43.4264	45.928	51.7517	55.645	57.1583	57.4102	56.8407	65.5893	6.80739	49.0069	6.2547	30.7854	6.69829	8.38681	14.5521	20.6596	24.4857	27.8476	48.6989
1	50	81	186	23.41	1	1	8	0.1	3	12.9326	34.1886	34.5362	31.2612	46.5963	41.2356	37.1001	30.0071	31.3343	43.1802	68.1385	12.9326	34.1886	14.8066	6.5411	24.3015	21.9195	19.5356	8.49291	3.43014	16.0369	32.5007
1	49	84	173	28.07	1	1	10	0	3	17.0734	50.3154	26.7168	43.3579	51.327	47.5043	46.4151	47.0803	49.918	55.5024	64.8631	17.0734	50.3154	22.9358	22.5817	9.09867	6.0564	6.20683	12.0972	27.113	41.1164	60.6161
1	25	94	185	27.47	1	1	8	0	0	7.4028	46.7543	27.8618	44.0564	42.3936	47.8839	50.5158	51.6961	50.3993	51.5981	65.073	7.4028	46.7543	8.72022	38.1754	14.6969	3.32636	3.30441	8.38124	19.8423	29.2067	43.6944
2	36	73	166	26.49	1	0	14	0	5	4.69646	61.0208	19.4492	53.1395	64.237	62.0248	55.2539	55.6252	58.7682	59.1199	52.6049	4.69646	61.0208	7.38106	44.863	59.5077	51.7177	31.8179	20.2711	13.1689	2.74285	9.66114
1	48	74	173	24.73	1	1	8	0	3	10.333	46.3097	29.1737	40.7256	48.1815	50.4445	50.3718	50.115	46.5104	46.7044	54.6169	10.333	46.3097	17.4457	16.0053	7.84613	9.05378	11.4383	11.4411	1.68345	2.93162	13.7895
1	27	65	175	21.22	1	1	8	0		4.34741	46.2277	29.3814	48.466	45.2537	47.8693	48.5134	49.6657	54.3424	61.8609	57.6231	4.34741	46.2277	10.6785	15.9278	21.2452	23.4954	21.3441	18.5839	17.0465	35.4421	57.6231
1	67	92	186	26.59	1	1	13	0		7.11801	43.7321	33.346	31.6846	36.7936	43.4553	47.1636	50.0077	54.469	63.8194	69.8915	7.11801	43.7321	11.3069	9.47024	7.80535	5.67684	2.34911	0.341575	2.07732	1.1226	31.4808
1	62	80	173	26.73	1	1	13	2	0	5.67824	42.2944	30.334	30.6743	42.3003	43.483	47.602	48.8508	54.7256	62.3674	55.5756	5.67824	42.2944	12.7265	6.23469	13.0888	1.22023	11.6037	15.9813	31.0261	46.1964	13.1969
1	45	102	191	27.96	1	1	8	0		12.9085	48.092	71.1317	46.625	39.7835	41.8095	45.1334	47.5112	50.6386	56.3288	61.1421	12.9085	48.092	46.839	23.8996	20.7429	24.7789	25.8787	25.1195	26.0101	36.2329	38.6397
1	58	78	173	26.06	1	0	6	8.13		12.0226	42.7136	53.3574	41.5895	44.504	40.8348	38.6166	36.4792	39.5656	53.4317	65.5891	12.0226	42.7136	37.4458	16.2136	7.07992	3.3116	10.1287	14.7774	26.8237	48.6596	61.0845
1	20	75	186	21.68	1	0	8	0		7.35942	45.8178	24.3427	43.038	48.8568	45.6287	46.6775	47.8539	49.6251	50.2832	51.7977	7.35942	45.8178	11.8561	8.67781	2.91802	1.60629	1.95128	2.4407	8.34283	21.4168	33.4353
1	50	84	184	24.81	1	0	8	0	0	11.321	42.4179	27.2205	41.1323	46.2836	43.2345	41.39	40.5874	40.3338	45.8133	52.8899	11.321	42.4179	3.70856	6.06188	3.78702	9.15317	6.4811	2.67293	5.15689	28.4385	45.4335
1	20	58	170	20.07	1	0	11	0		5.37455	55.0596	41.6894	53.9621	57.984	60.3451	62.2426	61.5242	55.3893	50.4389	48.3945	5.37455	55.0596	9.40005	23.2555	25.2383	26.0105	26.8204	28.2668	22.1681	18.2075	8.95835
1	63	65	165	23.88	2	0	11	0	0	11.5344	42.8543	34.5349	45.5939	43.0433	38.1112	40.0192	42.3821	45.3243	45.7488	55.5906	11.5344	42.8543	22.194	9.9163	9.19418	10.4339	16.9973	20.2495	15.0136	4.31421	6.62075
1	59	92	182	27.77	1	0	8	0	0	6.77943	47.0275	50.1516	43.2133	42.0598	43.051	45.0964	49.6349	58.4083	66.4432	65.079	6.77943	47.0275	22.8629	34.4341	19.1501	1.31429	13.1367	22.3539	30.3863	21.7697	46.4568
2	60	68	170	23.53	1	1	18	0	3	6.25049	46.536	24.0488	45.9378	48.1886	49.1916	45.0278	42.6535	44.7411	47.4105	47.018	6.25049	46.536	1.59899	39.9026	24.1112	19.8352	20.3232	20.0348	18.8446	13.065	2.38553
2	63	63	162	24.01	2	0	18	0		8.96554	56.686	36.0165	45.4715	58.2733	62.7469	59.0592	54.5136	53.3815	59.7879	68.8415	8.96554	56.686	20.0678	32.0623	46.3226	51.8909	47.055	42.3681	41.9044	50.732	66.574
2	58	74	168	26.22	1	1	18	0	3	10.4141	45.7432	25.5168	37.5872	44.3157	47.83	46.8697	45.205	45.7989	50.4027	54.8008	10.4141	45.7432	16.4381	32.9955	30.5861	29.8602	29.9365	30.3802	32.6346	36.7184	43.5586
2	49	70	158	28.04	1	0	18	0	0	4.83182	49.152	61.0442	57.6857	45.7487	44.2371	41.6961	41.1768	44.2262	48.2282	55.0048	4.83182	49.152	56.6308	49.2202	9.25627	10.1697	5.22826	0.711716	10.4435	17.1826	46.4818
2	54	61	163	22.96	1	1	18	0	7	10.1516	38.3228	35.5761	28.6754	41.5532	45.1901	42.0372	39.6047	36.7289	40.4091	54.7566	10.1516	38.3228	27.7644	1.97087	9.6999	22.8221	21.7215	18.443	17.976	21.3765	8.63691
2	44	52	160	20.31	2	0	18	0	3	11.9646	50.9075	48.8472	40.1874	47.2028	50.4508	51.013	51.8428	52.2424	57.7528	66.5987	11.9646	50.9075	37.4629	24.3695	23.9039	21.5371	19.2453	21.1197	30.102	46.5926	53.91
2	56	80	169	28.01	1	1	18	0	0	14.1169	33.8933	16.4656	22.9983	32.2615	37.5917	40.9517	35.9728	33.0649	37.9574	50.7747	14.1169	33.8933	2.06705	10.9342	18.5057	8.37959	4.18272	5.93694	3.45439	2.00417	5.40941
1	47	83	176	26.79	1	1	18	0.6		5.62959	42.9696	30.4859	29.4853	42.6853	47.4755	51.42	52.3853	56.6456	60.9102	67.2407	5.62959	42.9696	8.17729	14.4369	6.45281	18.1392	26.0268	30.225	36.4291	35.9281	57.4207
2	54	70	168	24.8	2	1	18	0		4.32094	45.4393	18.716	37.0975	52.7228	52.9399	53.0815	55.1326	59.9535	65.3018	48.5887	4.32094	45.4393	2.27762	2.66645	25.3188	28.4974	29.8438	28.8963	31.7748	37.2553	36.8047
2	53	68	166	24.68	2	1	106	0	3	6.4134	47.1174	29.1132	39.0772	48.1642	47.9535	48.6677	49.1543	50.8436	62.4765	68.2986	6.4134	47.1174	5.30405	17.1099	9.16192	10.1822	10.3567	7.69918	11.3697	33.0317	49.6646
2	28	82	167	29.4	1	1	18	0		4.2739	40.2675	21.3978	32.0667	39.9416	43.8338	46.9673	48.2284	52.8034	64.1091	74.8231	4.2739	40.2675	5.68505	5.38105	4.16521	3.11601	6.36971	9.71805	11.9672	8.03508	29.7845
1	40	87	175	28.41	1	0	106	0	0	2.81829	45.0089	31.1057	41.1308	51.1108	54.232	56.4974	56.0248	54.7556	42.7339	41.4133	2.81829	45.0089	24.9774	21.2497	21.3632	24.5593	31.4627	32.2603	30.3166	12.3047	19.7938
1	32	74	184	21.86	1	1	18	0		2.94244	45.7103	35.7287	45.501	50.3389	53.2587	54.4411	55.0693	55.7144	51.345	40.6894	2.94244	45.7103	24.9127	5.97723	20.39	26.4339	25.9433	24.0905	21.2357	4.93851	18.7229
2	46	92	170	31.83	1	1	18	0		8.61343	46.6534	22.9636	37.96	53.5396	47.7938	45.5448	45.6993	49.976	55.091	45.9063	8.61343	46.6534	1.31203	7.41488	17.1454	21.5053	21.4185	23.5183	28.6201	24.9374	10.6938
2	40	62	160	24.22	1	0	18	3.9		8.4034	43.5332	51.1814	34.5551	38.2294	41.3374	43.8863	44.822	48.8229	59.4602	63.536	8.4034	43.5332	23.4394	23.1276	12.5764	2.14459	3.69639	4.43889	1.51404	20.3954	47.8943
2	52	83	162	31.63	1	1	18	0		24.6398	46.146	69.5669	38.2058	44.2992	40.5636	37.3103	37.4225	41.7559	50.4357	59.9026	24.6398	46.146	55.8853	35.8456	38.2848	20.8174	16.5159	17.615	19.9512	23.0232	46.951
1	47	97	181	29.61	1	0	18	0	3	8.53987	40.6518	26.253	36.456	47.7667	41.0276	36.7876	37.6347	41.1821	50.0877	49.3452	8.53987	40.6518	0.879764	23.0537	22.484	17.2248	10.8002	5.79244	7.19828	18.7693	28.1117
1	50	70	170	24.22	1	1	18	0.1		5.13784	47.8804	43.1072	40.548	45.7799	49.5193	52.5674	55.4896	58.0707	63.4521	48.5335	5.13784	47.8804	40.6147	32.4369	26.453	19.1542	11.7761	9.12817	1.33207	27.2711	22.2763
2	44	62	168	21.97	1	0	7	0	0	6.45707	48.4415	34.6767	36.0955	47.1732	49.5576	49.8092	49.6852	53.8832	64.6208	60.227	6.45707	48.4415	25.6695	8.69715	3.17045	21.3803	28.5592	26.8268	18.973	10.9034	32.3753
2	41	66	167	23.67	2	1	7	1.9		11.5141	43.5943	31.3855	29.4432	38.2669	41.5951	41.885	40.96	44.1944	57.2857	72.2326	11.5141	43.5943	5.94769	8.41924	6.69723	13.2406	14.7712	13.0889	2.83173	1.50589	13.5887
2	50	54	160	21.09	2	0	5	0	0	11.8805	52.2946	30.5741	42.059	47.5533	49.1723	49.8761	50.1517	53.6231	65.3495	67.8654	11.8805	52.2946	5.45649	5.83255	12.3322	11.2031	10.3891	11.3938	16.0247	28.4902	14.7904
2	51	75	165	27.55	1	0	5	0	0	16.0185	45.6969	32.9285	28.8171	41.7485	43.0333	42.8485	43.3243	45.7686	51.6532	60.4424	16.0185	45.6969	9.75397	6.79124	1.55047	6.26512	6.50088	3.24185	3.53936	9.9198	33.0036
1	38	75	168	26.57	1	1	7	6.7	3	4.24965	45.1298	21.7268	39.2761	51.9259	52.1916	49.6018	48.1182	54.4894	64.7952	53.7685	4.24965	45.1298	15.4958	15.6697	4.28325	6.07196	11.399	12.4741	21.1867	41.7557	49.3495
2	38		178		1	0	7	0	5	4.01045	47.7482	28.6237	35.7724	53.8386	58.5212	60.1628	62.3158	64.9239	63.6702	51.572	4.01045	47.7482	22.3942	23.9869	33.7961	35.9466	34.6618	34.268	39.155	23.9648	10.5245
2	44	83	168	29.41	1	1	18	0	3	5.1662	47.1926	25.1864	44.0214	52.896	47.6308	45.4551	45.5596	49.6759	63.1178	39.7108	5.1662	47.1926	8.15804	25.6413	26.1736	12.5087	5.57832	3.20905	1.72594	5.37242	16.3712
2	30	52	163	19.57	1	0	18	0		12.1801	40.8221	29.2117	25.195	37.6311	37.7026	37.9845	39.3315	41.1202	50.7631	59.3128	12.1801	40.8221	23.88	1.30097	8.78257	0.701036	9.36288	17.5978	18.7197	7.69073	31.114
1	64	70	170	24.22	1	0	18	0	3	7.87723	50.2497	31.1709	36.6888	45.5721	50.3561	53.158	55.2088	57.2911	64.4528	67.6675	7.87723	50.2497	11.1186	11.7478	23.7025	31.6036	37.0863	40.7572	41.0657	45.085	42.4267
2	54		164		1	0	106	0.1	0	5.37794	48.973	25.5984	42.6522	47.0343	48.1586	52.0914	52.6568	59.7389	63.7253	52.028	5.37794	48.973	8.07254	38.5156	36.4769	35.034	41.4303	44.7177	50.9566	50.6858	36.1605
2	38	63	170	21.8	1	0	18	0	0	7.36994	43.9132	18.0578	37.6944	46.5312	42.0535	41.8203	42.5454	46.9703	55.2846	48.3261	7.36994	43.9132	2.9774	0.734156	20.8595	7.81231	7.04711	14.2447	18.5004	10.2045	11.1945
2	45	64	174	21.14	1	1	18	0	0	12.2785	58.342	30.8457	46.2101	57.5558	58.1612	56.3884	56.1644	60.8495	69.1285	69.2704	12.2785	58.342	19.8288	20.8936	29.6393	33.4394	35.6526	39.0921	52.3175	65.5391	68.076
2	60	70	163	26.35	1	1	18	1	3	9.23457	46.9096	20.283	30.7389	47.6508	52.9256	52.9551	51.4351	49.836	53.2473	52.6408	9.23457	46.9096	6.73321	8.69867	17.5531	20.8276	19.8251	18.8074	15.3333	8.79638	14.0875
2	52	68	178	21.46	1	0	18	0.2	0	5.36675	51.9114	25.6686	49.6221	56.9111	54.7328	55.2291	55.992	59.6844	66.266	55.2515	5.36675	51.9114	7.21861	1.04793	11.0552	27.0552	28.4419	30.4444	40.6629	56.8418	41.9167
2	53	64	159	25.32	1	1	7	2.1	5	6.44777	35.7077	28.9051	28.5047	38.3571	37.0075	35.2703	34.973	38.9198	49.7858	62.2937	6.44777	35.7077	3.14496	8.70676	5.2634	2.70037	4.46616	6.04891	6.11439	5.24071	3.13875
2	56	62	165	22.77	1	1	18	0		7.12313	45.9233	36.7696	39.3291	45.8772	47.1005	48.2819	48.2527	50.1697	54.9163	55.6266	7.12313	45.9233	32.5764	9.56492	4.00893	5.98155	2.42767	1.61769	8.43028	25.2018	23.7602
2	36	60	160	23.44	1	0	18	0		4.92593	46.4618	43.4321	39.1756	46.415	51.9108	52.975	54.4516	54.7344	52.7556	55.111	4.92593	46.4618	17.8016	2.89018	2.19016	1.00431	2.30396	0.700801	2.79479	2.18013	10.8047
2	41	70	165	25.71	1	0	7	0	3	8.84499	44.7067	19.2947	31.3988	45.9018	49.3438	46.3303	43.3231	45.664	57.5071	68.0387	8.84499	44.7067	9.40546	10.9304	21.2363	23.5468	18.1326	17.3545	26.3604	45.1663	62.1494
2	38	68	169	23.81	1	1	18	1.5	5	3.80549	50.8024	31.9618	46.5298	58.6064	56.6615	57.1085	57.8719	59.5901	63.5929	70.344	3.80549	50.8024	17.3578	10.8401	17.956	7.46745	2.38486	6.61181	1.61581	19.6179	49.4841
1	39	83	182	25.06	1	0	18	0		4.52102	47.6876	36.3222	45.7879	46.696	48.1111	50.9914	52.8341	53.5802	51.8833	31.468	4.52102	47.6876	31.1011	20.0019	0.648606	3.21302	7.91893	17.244	14.1637	13.5149	3.51939
2	48	65	165	23.88	1	1	18	0	3	9.37277	49.6278	27.6885	43.9844	52.2878	49.5531	49.4685	49.3155	51.9457	61.4766	66.3559	9.37277	49.6278	18.7612	4.21578	6.02475	1.21769	9.61	16.6544	24.2229	39.7218	35.5428
2	30	57	163	21.45	2	1	18	0	0	4.41188	47.8825	35.5755	52.028	50.3124	46.6169	47.5443	48.9161	54.6524	63.2508	64.7582	4.41188	47.8825	19.5295	7.63412	2.3784	10.4261	17.0415	23.3531	33.9342	49.9596	61.1791
1	20	45	165	16.53	1	0	20	0		4.67737	48.372	24.8716	45.0961	42.4699	47.4937	56.9007	63.9274	70.4524	76.5141	67.6733	4.67737	48.372	5.35024	2.99592	10.4338	17.755	23.575	25.072	22.6615	23.9949	5.58231
2	52	78	172	26.37	1	0	18	0	0	8.18179	57.06	34.5468	53.8576	64.3709	64.9555	62.3786	57.0968	55.8323	61.1435	62.5797	8.18179	57.06	5.17062	25.4976	8.77501	6.83397	6.15876	2.78679	23.2232	40.9204	35.4423
2	37	103	179	32.15	1	0	18	7.6		12.9977	48.3936		38.158	42.0849	41.6667	42.357	45.6777	50.6977	57.9585	67.8089	12.9977	48.3936		31.5028	30.887	21.2798	30.3502	37.5782	42.5009	46.7899	51.5678
2	23	50	160	19.53			18	1.7	3	10.9291	42.6561	24.0733	34.1142	44.966	42.481	37.2781	36.7326	44.4961	57.3431	60.7123	10.9291	42.6561	19.1685	6.18284	10.2124	3.62828	6.99522	13.7983	23.9644	34.3303	14.4426
2	45	55	156	22.6	1	0	18	4.6		7.63659	52.0822	51.2982	40.1873	52.3953	58.576	59.0018	57.3569	56.6438	57.4112	64.7883	7.63659	52.0822	42.3527	14.6869	28.5304	30.3353	28.4862	25.6607	30.9928	39.5506	48.9135
2	28	57	166	20.69	1	0	18	0		4.60162	41.8883	60.904	34.2478	40.2764	45.6671	48.0981	48.2974	51.5617	56.0088	55.292	4.60162	41.8883	35.8307	15.2348	18.6954	22.4418	24.7682	23.4624	29.6274	38.5262	43.9221
2	37	63	164	23.42	2	0	18	1.7	5	7.23423	54.1244	31.1793	52.4868	53.6624	51.399	52.2316	53.8069	58.972	64.9265	58.2559	7.23423	54.1244	9.71823	50.1821	46.7858	45.1902	46.5219	47.0264	51.0553	54.5719	37.9825
1	32	80	189	22.4	1	1	20	3		7.8262	41.5728	39.9255	41.9058	33.2445	35.4746	40.0205	43.711	50.9343	62.0595	70.1049	7.8262	41.5728	1.46738	17.1652	8.09301	4.51727	0.827147	7.92628	13.3842	1.45755	45.1044
1	51	75	178	23.67	1	1	20	0		4.98488	54.1371	36.4616	46.6497	59.1069	61.5862	62.4823	62.2067	63.5268	67.0837	66.5888	4.98488	54.1371	11.5716	28.5214	23.3119	27.27	28.4201	27.3727	27.1521	25.5154	25.1838
2	35	64	164	23.8	1	0	20	0	0	8.91483	47.7001	21.4213	35.886	39.7574	39.0305	41.8711	46.638	58.7741	74.7975	83.069	8.91483	47.7001	10.4685	6.02553	17.2566	13.3134	2.21369	14.551	42.2065	68.1933	76.5059
2	58	65	168	23.03	1	1	20	0	5	9.45416	44.8049	24.7877	35.2062	48.5705	50.0093	48.7115	46.7326	47.1844	43.558	61.0817	9.45416	44.8049	13.8036	11.317	21.8358	22.3786	17.3684	12.0162	8.29172	4.9857	38.7751
2	31	64	162	24.39	1	0	20	8.8		9.52721	50.8973	34.2338	29.4409	40.6093	45.1122	50.2512	54.6487	60.3329	65.3918	65.9177	9.52721	50.8973	7.09101	1.59269	16.7081	26.8537	35.9774	40.9164	47.2447	47.3424	50.388
1	37	73	175	23.84	1	0	20	0		5.73489	49.1374	29.3508	42.9156	54.1862	51.3464	49.9615	50.2156	53.3807	59.761	55.7262	5.73489	49.1374	3.83378	8.12779	14.3358	22.1064	26.9479	30.0644	37.8603	50.0524	47.5756
2	37	90	170	31.14	1	0	20	1.9		4.53463	52.8679	63.1181	49.1708	50.8558	55.8267	57.0962	57.3355	55.8854	58.5147	55.911	4.53463	52.8679	62.0734	6.40776	24.4779	23.8396	16.708	13.1911	4.02438	15.9047	20.1697
1	29				1		38	0		5.66821	43.5283	44.6376	48.6342	37.0157	38.066	45.006	50.9153	57.3758	62.5677	69.6587	5.66821	43.5283	15.0967	19.9139	5.21398	8.25547	21.2239	31.0854	41.0869	45.6695	28.5433
2	37	54	158	21.63	1	0	38	0		8.65575	48.2078	44.0302	52.42	49.2637	44.8915	45.1687	44.6775	48.1782	59.7473	67.9645	8.65575	48.2078	10.4751	10.0772	7.53596	15.7183	19.3813	16.4348	13.5415	30.1872	64.6485
2	25	45	156	18.49	1	1	38	0		4.66287	55.9184	40.6603	53.9391	64.4896	69.7392	70.6594	69.9553	70.6071	73.0764	70.585	4.66287	55.9184	16.904	15.5027	21.9761	22.0052	20.0132	21.5649	20.9524	18.0301	3.40646
2	28	65	167	23.31	1	1	38	0		10.3728	50.145	47.9315	47.488	47.2413	46.9774	46.4505	47.009	51.689	61.423	61.2415	10.3728	50.145	20.4259	20.0716	17.1697	1.73044	10.1496	8.21887	6.81744	18.4489	18.8736
2	50	43	153	18.37	1	0	38	0		17.3301	43.6861	48.959	48.5419	46.414	43.6076	41.6807	40.5248	42.1405	45.272	54.9302	17.3301	43.6861	16.3305	6.90224	6.24997	2.6037	6.78808	7.39896	16.6538	16.4259	2.70527
2	58	52	151	22.81	1	1	38	0		22.3699	39.528	49.81	46.8893	56.6432	55.5159	53.6703	48.4547	33.5433	37.8914	68.3892	22.3699	39.528	4.80226	15.9285	21.2803	18.4163	15.8098	9.63091	0.762108	12.8603	55.7793
2	25		161		1	1	38	0		5.5004	51.7381	47.0604	49.3309	55.0171	57.3079	56.1164	53.9815	50.8186	50.6331	60.2415	5.5004	51.7381	20.3136	12.4881	12.8277	16.4863	16.6642	14.4997	15.2072	17.0213	13.5721
2	41	78	167	27.97	1	0	38	0		7.86599	54.6495	45.1331	46.891	57.7898	59.4104	58.7841	57.91	56.4104	61.364	67.0961	7.86599	54.6495	32.4139	14.2827	9.14634	11.8441	10.7287	6.15725	1.20092	3.88241	6.02778
1	24				1		35	3		6.80348	46.6445	40.4539	49.9218	48.7979	44.8581	43.0533	43.0764	50.2281	68.8907	64.7999	6.80348	46.6445	22.2473	20.394	21.2419	25.6025	27.823	29.692	39.407	61.6841	64.2581
1	24	110	193	29.53	1	0	35	3		5.21549	47.7268	41.9605	47.0524	44.1929	45.4309	50.159	54.4017	57.7534	58.3611	47.0171	5.21549	47.7268	15.0883	8.83517	7.64156	3.51513	1.83481	9.51104	18.8055	5.23774	28.725
1	41	80	172	27.04	1	0	35	0		10.3116	39.4349	36.2937	63.2604	56.8531	43.8541	37.961	33.8475	36.6741	50.529	57.4884	10.3116	39.4349	2.85358	29.5076	35.8804	16.5618	9.20277	5.04976	5.74252	9.91533	1.76811
1	26	94	177	30	1	1	35	3		7.85702	51.7009	39.6773	60.2189	55.784	51.8421	48.9202	47.8815	51.782	58.6186	70.7705	7.85702	51.7009	10.1539	21.3691	10.6167	1.91226	0.340659	3.30897	4.09346	16.3894	41.6244
1	33	83	156	34.11	2	0	35	4		6.6561	45.9342	37.4865	46.1385	50.4654	44.0895	42.7678	44.3681	50.5032	64.3805	53.9391	6.6561	45.9342	16.0205	12.9578	4.48829	2.68761	2.54777	5.43865	11.9171	14.3364	11.603
1	27	67	177	21.39	1	0	35	0		11.3082	47.6923	40.0516	51.4889	45.4109	40.4428	40.6606	42.1759	50.2579	63.8284	71.841	11.3082	47.6923	3.64708	13.4486	22.9841	20.4721	24.4553	30.691	42.9621	59.4723	68.1699
1	51	89	190	24.65	1	0	35	0		10.1835	44.1226	55.0211	63.4331	55.9592	45.5716	39.0891	36.6134	41.5487	57.489	57.2361	10.1835	44.1226	19.8096	13.2554	11.0419	13.3532	13.3308	12.582	15.05	24.9447	20.9972
1	34				1		35	0		4.86996	50.6057	40.455	51.1423	49.5426	48.928	50.7078	55.3345	59.5265	69.0216	85.0537	4.86996	50.6057	11.5838	0.893755	15.7485	20.492	21.602	26.0057	24.7619	10.3382	4.24009
1	46	80	180	24.69	1	0	35	0		6.21193	40.2557	30.5188	43.1319	37.0848	36.7508	39.1373	43.0869	49.0063	58.3346	59.861	6.21193	40.2557	18.9188	1.79984	7.80702	9.80839	9.29402	9.00113	15.6155	27.3489	28.4202
1	30	100	188	28.29	1	1	35	0		3.18917	52.1857	45.4937	50.0901	49.9988	54.8551	62.2663	66.3104	71.8035	81.8987		3.18917	52.1857	14.8132	4.7121	0.76359	11.0283	15.5096	20.6846	27.1025	41.3836
1	38	95	182	28.68	1	1	35	0		3.8909	45.0253	34.798	51.039	45.5354	42.6696	45.6428	52.6668	61.4898	77.1199	91.8946	3.8909	45.0253	4.67412	23.9365	27.1554	25.7182	29.3936	34.0472	22.6589	45.264	91.8946
2	40	83	168	29.41	1	0	106	0		3.8	53.5971	38.6329	49.0968	58.8604	62.8497	59.8768	56.6143	56.2297	61.2007	94.4794	3.8	53.5971	7.68297	10.6205	30.9281	38.2564	39.4943	39.8456	39.0168	34.4934	94.4794
2	40	68	157	27.59	1	1	34	0		11.6677	43.5021	37.1508	42.158	45.5893	45.2468	43.9049	41.5581	42.1937	45.382	49.3217	11.6677	43.5021	5.94882	13.4542	20.0656	23.026	20.8829	16.3597	8.75625	9.77372	26.6128
2	34	82	165	30.12	1	0	34	3		6.20674	49.7024	32.6461	40.7444	49.8651	53.49	53.5109	52.6913	55.6605	63.3098	67.1653	6.20674	49.7024	15.6047	10.1303	2.02709	3.38696	4.37911	4.59462	4.77475	0.217225	34.1939
2	60	64	170	22.15	1	0	34	7		13.0374	47.391	45.3948	56.5639	51.5968	46.9447	45.0969	43.9876	43.9384	52.2518	58.2984	13.0374	47.391	18.9838	22.5413	22.685	18.7287	13.9523	10.1359	0.927313	8.73057	5.16369
1	29				1	1	28	0		8.22123	59.0301	49.9673	59.3547	55.0468	55.9064	57.5396	60.5684	64.3094	61.9763	44.6115	8.22123	59.0301	6.77051	28.7343	40.3017	44.0745	47.979	51.2389	53.2289	44.5927	14.5347
1	25				1	0	28	3		6.87398	44.9278	41.4761	46.8733	44.6895	43.0435	41.9614	43.5128	49.3197	59.5722	58.0997	6.87398	44.9278	13.5847	10.1585	2.6223	3.52818	11.9004	18.1618	29.0688	39.1873	40.6005
1	27				1	0	28	0		6.3868	61.2197	49.0869	53.4096	55.7257	58.3219	63.0784	68.3401	72.6522	79.0648	77.1475	6.3868	61.2197	4.09195	35.8683	42.1397	45.8283	50.7457	56.4174	59.0362	62.0462	49.8985
1	26				1		28	0		11.1247	42.7967	57.1456	55.2934	44.3425	38.5499	36.5749	36.7514	43.1409	54.2783	44.2463	11.1247	42.7967	42.3377	18.9331	9.92198	4.40141	7.18838	11.6696	19.7	31.7718	23.1358
1	26				1	0	28	0		7.79472	51.7723	54.5523	57.2815	49.9117	47.5171	48.0985	50.1629	54.3227	59.9652	54.6074	7.79472	51.7723	19.6105	19.1234	3.92077	1.86435	3.50224	3.52267	0.172092	3.05556	38.6696
1	27				1	1	28	0		13.4157	63.2876	35.6296	51.0656	54.2966	53.7184	57.2642	59.4143	68.2767	83.3098	93.9293	13.4157	63.2876	3.33651	16.6045	24.406	27.7276	33.8812	40.9096	59.2102	82.0237	93.8234
1	34				1	0	28	0		7.67048	51.6771	37.4056	41.1173	49.4167	52.9531	53.5853	55.0946	59.846	64.6515	58.682	7.67048	51.6771	16.9533	7.48885	7.02296	1.73899	2.09534	6.92196	14.0509	14.8236	43.6311
1	31				1	0	28	0		6.86887	44.7573	36.7673	47.868	40.8723	42.5031	44.0386	45.8516	49.8668	60.8035	55.1929	6.86887	44.7573	2.21418	11.3649	8.87989	8.09218	6.62709	5.22049	3.99394	0.357243	22.3983
1	55	70	163	26.35	1		3	5		5.4933	56.5129	53.0317	55.234	51.8864	49.9535	56.9418	65.1757	74.4439	87.4149	96.5347	5.4933	56.5129	22.6605	11.782	17.6396	11.1881	30.1536	41.2356	50.2061	70.0788	91.5428
1	32	93	188	26.31	1		3	0		3.07299	47.6375	32.0367	64.7214	67.4741	52.5992	53.0228	55.2139	56.8648	60.6824	53.7309	3.07299	47.6375	4.78361	21.5153	1.58866	18.0092	18.9661	16.1591	13.5739	23.985	18.969
2	25				1	1	37	0		4.55719	53.3818	29.8722	53.8859	59.1114	60.8912	62.3144	61.0133	58.5484	60.3451	61.8814	4.55719	53.3818	2.79434	32.232	37.57	36.1714	36.8053	36.5164	31.3176	27.0213	21.5436
2	55				1	0	37	0		4.18721	54.1004	54.8208	51.5519	54.0567	56.0422	57.2119	55.5886	54.1624	61.2586	79.9255	4.18721	54.1004	37.9548	31.4398	21.9097	9.64764	2.63273	0.183303	5.58817	21.0941	48.5731
2	58					0	37	0		10.2052	56.9187	51.0572	53.2322	53.2372	56.46	59.605	61.7235	62.4695	58.3856	70.186	10.2052	56.9187	23.5586	31.5333	25.4921	25.7254	23.0919	21.4389	25.1186	42.9199	66.8545
2	55				1	0	37	5		5.65044	44.5039	45.4572	45.3807	46.8822	43.9949	42.8881	42.1605	41.7801	50.0548	41.7333	5.65044	44.5039	23.0007	14.8765	18.9467	15.1101	9.8813	9.19371	10.4489	1.82575	16.1839
2	29				1	1	37	0		9.56838	44.7372	48.0769	59.5869	51.1495	43.6121	39.9942	40.0236	43.5854	49.3409	59.9104	9.56838	44.7372	37.6187	22.8565	14.6875	12.1147	10.8487	9.12859	8.07552	5.16248	33.9051
1	26				1	0	37	0		3.7197	51.5024	43.7163	49.4837	55.0583	57.847	59.9078	56.6848	52.5708	55.1995	68.8574	3.7197	51.5024	20.4118	2.02567	3.39574	6.62166	10.0218	6.7964	0.357357	3.47998	9.5098
1	27				1	1	37	5		6.63328	43.4159	40.4411	48.4942	39.6746	38.4152	42.0948	43.021	48.369	65.197	50.2742	6.63328	43.4159	31.3673	28.5516	16.5162	16.5872	14.9412	13.6123	14.6773	23.3521	0.923449
1	47				2	1	37	2		9.40202	43.3473	37.8636	46.5227	44.0952	37.5228	38.7645	41.3873	45.6992	52.8116	56.0105	9.40202	43.3473	15.5375	9.30772	0.848893	9.66334	12.7084	12.3139	14.2437	30.516	56.0105
2	29				1	0	37	0		6.53935	51.898	53.4867	49.2187	50.7227	52.3051	52.3751	54.1807	52.0624	64.8135	45.5465	6.53935	51.898	39.2958	10.0808	30.6639	29.977	25.502	22.7064	25.7924	40.4506	45.5465
2	29				1	1	37	7		3.71679	51.6465	43.7153	48.4004	54.5994	55.5963	56.9064	56.1835	52.8735	59.8184	83.1685	3.71679	51.6465	8.53351	21.117	21.2694	18.2811	14.5776	9.03817	0.437476	37.2576	83.1685
2	21	61	179	19.04		1	24	7		3.9635	54.9385	47.3777	53.055	54.1062	59.1871	62.0001	62.3497	62.5981	61.9444	57.702	3.9635	54.9385	4.95058	17.6268	17.9681	19.0833	18.1603	14.1694	9.01774	11.2183	16.0499
2	19	48	159	18.99		1	106	4		12.3421	50.2482	48.8685	50.4993	51.0244	45.0893	44.6069	45.5912	49.6937	59.1086	70.3932	12.3421	50.2482	19.6875	17.0227	19.9654	17.3031	19.474	21.446	24.5896	32.9725	59.7541
1	19	82	181	25.03		0	106	7		5.27757	55.1584	45.9852	51.5819	57.7116	62.0016	60.9183	59.5641	60.2096	62.1699	72.0897	5.27757	55.1584	9.44265	19.5768	0.302434	6.2611	8.10698	7.55955	19.9097	32.9505	31.463
1	44	77	176	24.86		0	9	0		8.32374	60.7231	43.8811	52.2815	54.7828	59.3025	61.8231	63.4931	66.4944	75.2482	86.9045	8.32374	60.7231	5.68139	39.4506	40.7503	44.8871	47.6587	47.9371	45.5405	52.2462	76.1518
1	29	65	176	20.98		1	9	1		3.39347	48.1508	53.1597	51.0541	45.8974	44.201	42.3841	42.5605	44.6635	49.1795	62.6396	3.39347	48.1508	14.8293	19.6119	1.68152	10.5221	9.25738	6.66873	2.46355	14.0868	24.1418
1	49	84	180	25.93		0	9	0		9.3253	60.3424	57.4563	57.8738	61.0226	60.9565	60.0604	60.688	61.9197	62.4112	65.786	9.3253	60.3424	37.983	30.3827	36.2213	40.8102	43.5599	45.0653	43.8644	43.4865	59.1725
1	37	96	180	29.63		0	9	2		12.3468	51.5522	40.1321	53.9164	42.4099	45.3907	46.6177	48.6934	56.1053	56.9212	50.3489	12.3468	51.5522	1.68838	20.5005	4.04725	3.43298	1.06958	9.6604	26.7324	21.7816	2.07596
1	66	72	173	24.06		0	9	0		6.36107	63.7567	50.5674	60.5163	65.3141	63.8987	62.3629	60.8996	64.6997	72.5833	78.133	6.36107	63.7567	35.1911	55.2572	61.637	58.0442	55.5514	53.936	59.3968	68.7687	76.8051
1	40	72	170	24.91		0	9	2		4.06624	49.447	38.9753	45.7345	52.8868	55.1485	56.5633	57.9647	57.1784	54.6703	54.1251	4.06624	49.447	23.5729	32.3997	26.8478	4.79726	5.02943	9.89629	18.4065	23.5385	18.2685
1	60	69	175	22.53		0	9	0		13.9526	56.6766	48.7736	44.6528	50.2396	57.5412	59.4912	60.3022	58.1247	58.9047	62.3213	13.9526	56.6766	19.3485	9.95249	31.1944	43.9159	48.9593	51.0851	46.5716	39.1888	41.7892
1	61	64	172	21.63		0	107	3		3.33727	51.963	39.7157	51.2229	56.4094	53.6925	53.7796	57.1151	58.5345	63.2984	59.5725	3.33727	51.963	16.9059	22.257	20.591	5.00758	12.6697	24.3307	38.1521	45.3852	10.9313
1	27	83	180	25.62		0	9	0		5.1042	56.6658	49.1733	51.9339	60.408	63.3655	64.6981	65.8645	65.4885	60.4414	59.7187	5.1042	56.6658	24.9891	24.7949	4.21637	25.4054	35.4061	36.9193	31.332	2.47155	1.60244
1	64	95	178	29.98		0	9	2		11.8971	54.0872	52.5633	44.6531	49.0688	52.3624	53.7972	54.758	56.6963	60.1673	59.4226	11.8971	54.0872	8.68248	1.66923	14.647	23.0939	28.4858	32.586	36.5839	35.7937	21.583
1	37	76	180	23.46		0	9	3		4.48365	51.0676	44.8469	49.3316	49.2791	51.8817	53.84	55.9762	61.7263	68.4884	64.6897	4.48365	51.0676	6.5152	22.2672	13.5723	9.46527	10.0386	11.1562	9.50104	23.8001	43.2221
1	37	73	175	23.84		0	9	2		7.05379	56.0943	40.4377	43.2261	52.5888	57.4738	59.4833	62.0789	64.5377	65.2709	59.893	7.05379	56.0943	7.47296	22.7963	35.2508	42.055	44.8772	48.757	49.8423	41.5291	20.3007
1	45	92	178	29.04		0	107	2		3.85326	48.7696	59.4926	53.332	41.5824	46.7785	51.4483	53.8081	56.5924	61.5845	59.6555	3.85326	48.7696	48.8731	11.902	9.27696	2.59593	11.732	21.3767	25.3092	20.7104	24.9548
1	41	83	179	25.9		0	9	0		6.78455	56.8798	48.0008	55.556	58.9883	58.155	58.0325	58.3641	59.7682	59.3019	56.0377	6.78455	56.8798	10.0378	13.1333	32.8211	32.3632	32.688	34.0855	36.478	35.6765	29.1755
1	38	85	185	24.84		1	10	0		7.85606	49.6887	44.8384	47.6427	48.6352	44.8616	46.1492	50.6599	55.9794	62.5965	62.2087	7.85606	49.6887	8.38917	1.28392	2.19237	10.9003	15.657	11.0862	1.4611	0.796949	18.1012
1	21	72	178	22.72		0	10	3		11.6667	57.4432	43.8178	47.4694	53.0192	56.713	60.2845	62.6855	62.3196	56.1944	55.1939	11.6667	57.4432	20.3327	20.6713	5.35813	22.9906	39.522	48.0595	52.7229	42.942	32.8897
1	30	83	189	23.24		1	10	0		8.37375	53.0258	49.7154	53.5881	49.4925	52.0433	52.8372	53.3442	54.9197	58.0327	56.2669	8.37375	53.0258	4.92784	12.8956	10.0037	28.4499	32.6616	33.3311	30.4609	19.5544	19.3019
1	23	66	166	23.95		1	10	2		5.87073	52.2546	39.289	51.1168	54.7361	52.2382	53.1114	53.9531	53.8549	49.6793	47.7973	5.87073	52.2546	13.0359	31.1399	35.2418	30.5113	28.1406	26.1349	21.7066	7.44846	7.22568
1	26	75	180	23.15		1	10	1		8.09501	52.6537	70.8144	63.6384	48.8716	45.231	47.6576	50.0739	55.3022	61.3153	70.0325	8.09501	52.6537	54.5075	52.9106	31.8281	18.5391	10.1231	6.98066	10.7357	36.9745	64.8151
1	41	92	183	27.47		0	10	0		8.7172	70.808	68.7671	70.9695	70.2643	68.7526	67.8198	68.7269	72.33	78.6277	78.9437	8.7172	70.808	62.5679	64.4847	62.8425	60.6142	56.6487	54.79	56.7593	64.3705	64.9752
1	27	100	195	26.3		1	10	5		5.5726	44.2715	31.0331	34.7777	42.0979	49.1747	53.1578	56.435	59.3405	60.488	55.2602	5.5726	44.2715	5.07222	3.26549	8.71553	1.2088	2.15943	0.257324	3.0563	9.28167	12.3105
1	43	80	183	23.89		1	10	0		8.7894	50.7274	49.3324	45.5107	47.4642	48.2072	48.3919	49.2913	54.5133	63.0503	67.408	8.7894	50.7274	27.4091	6.56706	19.028	28.2864	29.8771	27.6081	26.0576	20.8611	44.1161
1	25	79	177	25.22		1	10	0		5.54849	54.2968	57.4187	53.6359	53.7233	55.7609	56.7093	56.3975	50.3711	52.4147	63.0216	5.54849	54.2968	11.8959	2.3299	7.80961	1.73042	4.04828	6.5414	1.49925	9.16725	18.6414
1	33	93	176	30.02		0	10	3		7.72214	48.2952	49.5988	49.2853	45.8108	42.4372	42.9139	45.0935	52.4391	62.7915	62.2321	7.72214	48.2952	1.62567	7.34069	1.99337	1.4875	1.52221	4.19218	8.40088	16.4888	5.89938
1	28	78	178	24.62		0	10	1		8.56427	51.2594	44.9356	50.4018	49.3473	48.0761	49.2616	50.8361	54.8714	59.7264	61.471	8.56427	51.2594	28.8866	25.09	23.3602	25.4515	30.0042	31.6495	34.4947	40.041	53.8753
1	19	85	193	22.82		0	10	0		7.79964	51.8326	50.0852	46.3868	52.7709	55.4783	57.2444	57.3666	56.5807	51.1613	46.776	7.79964	51.8326	6.1441	6.74761	0.724442	3.4896	9.43705	12.7115	15.7182	19.7086	2.77612
1	39	99	170	34.26		0	10	0		10.4642	49.7019	48.5148	46.4998	50.4141	48.05	48.1959	47.435	51.2025	54.3547	61.2142	10.4642	49.7019	33.3134	10.923	4.71221	23.6338	28.0673	21.8787	11.058	3.04559	5.11306
1	42	116	181	35.41		0	10	2		13.4606	48.8467	50.252	44.6856	46.7357	49.0274	48.2121	47.6622	47.7694	51.5788	67.5557	13.4606	48.8467	9.0774	1.77972	7.27643	6.01645	2.73738	0.335027	13.5451	30.6869	63.3394
1	38	82	187	23.45		1	10	0		9.27877	59.5277	70.5531	64.9372	56.4391	54.8188	54.2688	55.5828	59.2993	65.4717	73.8534	9.27877	59.5277	58.7479	43.6165	26.3465	28.9067	29.129	28.0959	28.986	38.0887	44.7938
1	60	100	180	30.86		0	10	4		3.04933	51.7054	49.4021	50.7947	53.3086	53.7252	53.1096	52.8502	52.7381	54.4132	52.6616	3.04933	51.7054	3.34795	11.5048	0.599437	1.99043	0.200019	3.39694	9.36357	24.0261	40.1042
1	18	94	185	27.47		0	10	2		15.1808	52.2611	61.5233	67.5978	56.7426	48.9721	45.3458	44.5068	46.37	53.3892	64.9954	15.1808	52.2611	38.0684	47.6136	30.245	21.9027	17.1121	14.5016	13.9489	18.9194	46.9777
1	59	79	173	26.4		1	10	0		4.84435	62.6998	55.1267	57.6827	62.6444	66.1786	68.476	70.6804	72.3353	75.6464	74.8063	4.84435	62.6998	44.6829	38.5482	34.417	42.0327	46.5541	42.9034	25.754	18.1104	55.7844
1	31	78	175	25.47		1	10	1		5.58828	51.3041	49.9161	54.1738	48.2725	47.8261	50.0042	52.7517	56.9727	61.4376	63.6079	5.58828	51.3041	19.7914	14.386	23.7968	17.842	10.4692	7.77166	4.27593	2.90949	3.62103
1	50	85	178	26.83		0	10	2		5.20345	59.8311	54.393	62.9731	60.1718	58.4202	59.5026	60.4558	63.0418	64.0223	51.8594	5.20345	59.8311	17.8543	14.4072	21.5833	39.9799	40.6388	37.4641	35.9249	31.8427	9.19144
1	53	96	182	28.98		0	10	0		7.16675	53.2776	46.3131	52.8437	53.1722	50.8923	50.3993	52.3362	56.2943	64.5721	67.8109	7.16675	53.2776	19.4128	6.11688	12.1077	17.5438	20.5383	21.3219	20.2802	9.90274	16.6347
1	49	62	178	19.57		1	107	0		8.24235	52.4898	53.266	53.6332	59.7592	52.6261	45.5846	46.9021	50.8205	59.9579	65.092	8.24235	52.4898	9.9245	10.2887	3.48651	5.20831	7.22953	7.37057	0.832698	3.00574	6.9014
1	33	107	180	33.02		0	10	4		5.01304	49.0702	40.8873	49.349	53.5803	52.7388	50.5125	48.9736	47.3675	52.2467	58.759	5.01304	49.0702	3.99775	6.82259	3.62612	2.59077	1.86848	0.098589	3.53086	15.0613	29.0003
1	29	98	185	28.63		0	10	5		20.3858	52.0798	58.7342	48.163	50.3794	55.6277	54.4034	49.7424	50.0007	53.2275	55.2715	20.3858	52.0798	6.17191	0.880614	9.60451	17.0335	8.70444	5.53567	9.67677	1.05865	7.18195
1	22	70	175	22.86		1	10	3		6.01717	46.6636	35.3116	35.3085	45.2052	49.8341	50.7016	52.3827	55.6847	59.1035	60.7986	6.01717	46.6636	5.12236	10.6789	27.4442	26.2969	18.0004	12.0411	3.06777	17.4276	12.1238
1	25	70	185	20.45		1	9	0		20.0497	66.4585	50.7864	54.8467	57.4741	65.6531	68.7531	68.6148	65.6368	67.9711	82.4755	20.0497	66.4585	13.623	41.5451	43.92	58.7111	61.8254	62.0496	58.2787	60.2664	80.3664
1	26	90	180	27.78		1	9	3		8.67892	53.1372	54.6703	47.8424	56.392	55.1828	49.4962	47.0329	52.3265	66.6235	79.4828	8.67892	53.1372	20.2125	10.8191	17.5769	18.9892	16.2351	8.87031	1.86396	32.9671	48.3646
1	40	90	176	29.05		1	107	0		2.47542	53.1831	47.3925	49.6277	58.823	64.0595	66.4388	67.1402	68.0635	67.9829	57.7743	2.47542	53.1831	22.4745	13.3	6.6056	10.8593	8.28464	3.43487	14.3845	40.4751	33.5979
1	31	99	187	28.31			9	5		4.37597	49.426	68.8173	51.8022	45.4444	43.0645	46.6848	50.4981	54.6108	62.6747	67.7955	4.37597	49.426	60.4603	31.5415	5.5926	3.46568	8.40122	15.2452	24.1872	22.7001	5.1045
1	19	60	175	19.59		1	9	3		3.53719	55.9772	56.3094	54.4962	54.5456	55.8123	57.7119	60.5001	63.1804	59.8334	62.4756	3.53719	55.9772	1.01244	28.0065	29.4227	24.1807	15.9594	10.4963	5.11866	5.24407	13.1782
1	52	80	181	24.42		1	10	2		6.38604	46.1735	48.2981	43.7421	40.8225	42.4604	46.5967	49.0839	53.4891	56.9738	52.7012	6.38604	46.1735	12.3264	1.55769	2.04278	7.8669	11.22	15.6494	21.1417	9.16731	8.31798
1	38	91	184	26.88		1	9	1		4.80032	57.3624	45.352	54.1566	58.562	56.2162	58.859	61.1626	64.1574	63.4372	56.9918	4.80032	57.3624	4.06003	40.4549	47.4574	29.8659	16.4177	12.4642	3.7434	15.0597	24.661
1	18	78	178	24.62		0	9	1		6.56289	46.0392	49.424	43.9425	40.9362	41.4799	45.6817	50.1018	54.5905	62.1212	63.7706	6.56289	46.0392	2.77312	8.12746	3.27708	12.2327	20.0733	27.4485	34.5203	44.4327	54.4523
1	61	92	180	28.4		0	9	2		7.74357	51.0204	43.7309	52.7343	47.1189	46.5099	49.2454	52.1886	56.9315	64.0946	73.5936	7.74357	51.0204	1.50149	25.4677	29.3254	23.8633	25.8683	27.4611	28.9632	36.6824	55.104
1	30	90	184	26.58		0	10	3		14.294	49.3337	50.3411	52.5742	55.5464	46.9558	43.2699	45.768	48.1424	52.1983	55.8968	14.294	49.3337	39.1979	41.0823	39.7631	25.1444	13.9708	6.83318	6.21565	14.2772	2.44889
1	35	75	177	23.94		0	10	5		10.6588	41.4291	34.2562	41.6435	47.3118	37.6888	35.7067	36.3632	41.121	52.6553	63.5041	10.6588	41.4291	10.2125	5.14129	27.4213	13.6523	9.21296	10.7624	18.9435	38.9431	55.0293
1	23	110	192	29.84		1	10	0		4.88589	51.8006	47.4466	47.5603	50.3545	55.8426	57.7254	57.3764	58.595	57.8781	55.4063	4.88589	51.8006	22.9002	1.06963	22.5117	26.653	24.9673	19.7524	21.2231	29.5485	31.8759
1	46	91	185	26.59		0	10	8		7.93825	67.1847	46.6771	57.471	66.1868	69.7626	70.1571	68.6924	69.8491	76.0316	78.2013	7.93825	67.1847	19.1735	42.6034	53.0689	62.5168	61.4253	56.5895	52.6182	63.0538	64.7916
1	39	102	178	32.19		0	10	0		7.16743	56.7828	48.1995	51.4676	55.7028	55.7721	56.1425	58.4631	62.9524	70.8191	75.3798	7.16743	56.7828	21.9189	5.81529	33.8553	42.7778	45.0938	48.3871	54.9114	65.9704	74.2407
